# Supplementary material for: Aqua­chlorido(2,2′:6′,2′′-terpyrid­yl)copper(II) chloride monohydrate
Source: Acta Crystallogr Sect E Struct Rep Online. 2010 Aug 28;66(Pt 9):m1169. doi: 10.1107/S160053681003391X (PMC3008087; doi:10.1107/S160053681003391X)
Supplement: Supplementary file 1 [file e-66-m1169-sup1.cif]

##############################################################################
###                                                                        ###
###        Electronic paper (Acta Crystallographica Section E)             ###
###                                                                        ###
##############################################################################
#                                                                            #
# This CIF contains the data in a paper accepted for publication in Acta     #
# Crystallographica Section E. It conforms to the requirements of Notes      #
# for Authors for Section E, and has been peer reviewed under the auspices   #
# of the IUCr Commission on Journals.                                        #
#                                                                            #
# Full details of the Crystallographic Information File format               #
# are given in the paper "The Crystallographic Information File (CIF):       #
# a New Standard Archive File for Crystallography" by S. R. Hall, F. H.      #
# Allen and I. D. Brown [Acta Cryst. (1991), A47, 655-685].                  #
#                                                                            #
# The current version of the core CIF dictionary is obtainable from          #
# ftp://ftp.iucr.org/pub/cif_core.dic. The current version number is 2.4.    #
#                                                                            #
# Software is freely available for graphical display of the structure(s) in  #
# this CIF.  For information consult the CIF home page http://www.iucr.org/  #
# cif/home.html                                                              #
#                                                                            #
# This file may be used for bona fide research purposes within the           #
# scientific community so long as proper attribution is given to the journal # 
# article from which it was obtained.                                        #
#                                                                            #
##############################################################################
                                             
data_I
_audit_creation_method     SHELXL-97
_chemical_name_systematic
;
Aquachlorido(2,2':6',2''-terpyridyl)copper(II) chloride monohydrate
;
_chemical_name_common     ?
_chemical_formula_moiety     'C15 H13 Cl Cu N3 O, Cl H2 O'
_chemical_formula_sum     'C15 H15 Cl2 Cu N3 O2'
_chemical_formula_iupac     '[Cu Cl (C15 H11 N3) (H2 O)] Cl, H2 O'
_chemical_formula_weight     403.74
_chemical_melting_point     ?
_symmetry_cell_setting     monoclinic
_symmetry_space_group_name_h-m     'C 2/m'
_symmetry_space_group_name_hall     '-C 2y'
loop_
    _symmetry_equiv_pos_site_id
    _symmetry_equiv_pos_as_xyz
    1 x,y,z
    2 -x,y,-z
    3 -x,-y,-z
    4 x,-y,z
    5 1/2+x,1/2+y,z
    6 1/2-x,1/2+y,-z
    7 1/2-x,1/2-y,-z
    8 1/2+x,1/2-y,z
_cell_length_a     9.7155(8)
_cell_length_b     13.6929(8)
_cell_length_c     12.6599(10)
_cell_angle_alpha     90.00
_cell_angle_beta     107.532(6)
_cell_angle_gamma     90.00
_cell_volume     1606.0(2)
_cell_formula_units_Z     4
_cell_measurement_reflns_used     17467
_cell_measurement_theta_min     1.69
_cell_measurement_theta_max     29.56
_cell_measurement_temperature     173(2)
_exptl_crystal_description     plate
_exptl_crystal_colour     blue-green
_exptl_crystal_size_max     0.40
_exptl_crystal_size_mid     0.40
_exptl_crystal_size_min     0.10
_exptl_crystal_density_diffrn     1.670
_exptl_crystal_density_meas     ?
_exptl_crystal_density_method     'not measured'
_exptl_crystal_F_000     820
_exptl_absorpt_coefficient_mu     1.704
_exptl_absorpt_correction_type     multi-scan
_exptl_absorpt_process_details     '(MULscanABS in PLATON; Spek, 2009)'
_exptl_absorpt_correction_T_min     0.688
_exptl_absorpt_correction_T_max     1.000
_exptl_special_details
;
;
_diffrn_ambient_temperature     173(2)
_diffrn_radiation_type     MoK\a
_diffrn_radiation_wavelength     0.71073
_diffrn_radiation_source     'fine-focus sealed tube'
_diffrn_radiation_monochromator     graphite
_diffrn_measurement_device_type     'Stoe IPDS-2'
_diffrn_measurement_device     '2-circle gonimometer'
_diffrn_measurement_method     'phi + omega scans'
_diffrn_detector_area_resol_mean     ?
_diffrn_reflns_number     14960
_diffrn_reflns_av_R_equivalents     0.0325
_diffrn_reflns_av_sigmaI/netI     0.0164
_diffrn_reflns_theta_min     1.69
_diffrn_reflns_theta_max     29.22
_diffrn_reflns_theta_full     29.22
_diffrn_measured_fraction_theta_max     0.996
_diffrn_measured_fraction_theta_full     0.996
_diffrn_reflns_limit_h_min     -13
_diffrn_reflns_limit_h_max     13
_diffrn_reflns_limit_k_min     -17
_diffrn_reflns_limit_k_max     18
_diffrn_reflns_limit_l_min     -17
_diffrn_reflns_limit_l_max     17
_diffrn_standards_number     0
_diffrn_standards_interval_time     ?
_diffrn_standards_decay_%     0
_refine_special_details
;
Refinement of <i>F</i>^2^ against ALL reflections. The weighted <i>R</i>-factor
<i>wR</i> and goodness of fit <i>S</i> are based on <i>F</i>^2^, conventional
<i>R</i>-factors <i>R</i> are based on <i>F</i>, with <i>F</i> set to zero for
negative <i>F</i>^2^. The threshold expression of <i>F</i>^2^ >
\s(<i>F</i>^2^) is used only for calculating <i>R</i>-factors(gt) <i>etc</i>.
and is not relevant to the choice of reflections for refinement.
<i>R</i>-factors based on <i>F</i>^2^ are statistically about twice as large
as those based on <i>F</i>, and <i>R</i>- factors based on ALL data will be
even larger.
;
_reflns_number_total     2267
_reflns_number_gt     2027
_reflns_threshold_expression     I>2\s(I)
_refine_ls_structure_factor_coef     Fsqd
_refine_ls_matrix_type     full
_refine_ls_R_factor_all     0.0334
_refine_ls_R_factor_gt     0.0295
_refine_ls_wR_factor_gt     0.0777
_refine_ls_wR_factor_ref     0.0792
_refine_ls_goodness_of_fit_ref     1.088
_refine_ls_restrained_S_all     1.088
_refine_ls_number_reflns     2267
_refine_ls_number_parameters     131
_refine_ls_number_restraints     4
_refine_ls_hydrogen_treatment     mixed
_refine_ls_weighting_scheme     calc
_refine_ls_weighting_details
         'calc w=1/[\s^2^(Fo^2^)+(0.0448P)^2^+1.3613P] where P=(Fo^2^+2Fc^2^)/3'
_atom_sites_solution_hydrogens     geom
_atom_sites_solution_primary     direct
_atom_sites_solution_secondary     difmap
_refine_ls_shift/su_max     0.000
_refine_ls_shift/su_mean     0.000
_refine_diff_density_max     0.593
_refine_diff_density_min     -0.699
_refine_ls_extinction_method     'SHELXL97 (Sheldrick, 2008)'
_refine_ls_extinction_coef     0.0027(7)
_refine_ls_extinction_expression
                                  'Fc^*^=kFc[1+0.001xFc^2^\l^3^/sin(2\q)]^-1/4^'
loop_
    _atom_type_symbol
    _atom_type_description
    _atom_type_scat_dispersion_real
    _atom_type_scat_dispersion_imag
    _atom_type_scat_source
    'C' 'C' 0.0033 0.0016
                         'International Tables Vol C Tables 4.2.6.8 and 6.1.1.4'
    'H' 'H' 0.0000 0.0000
                         'International Tables Vol C Tables 4.2.6.8 and 6.1.1.4'
    'Cl' 'Cl' 0.1484 0.1585
                         'International Tables Vol C Tables 4.2.6.8 and 6.1.1.4'
    'Cu' 'Cu' 0.3201 1.2651
                         'International Tables Vol C Tables 4.2.6.8 and 6.1.1.4'
    'N' 'N' 0.0061 0.0033
                         'International Tables Vol C Tables 4.2.6.8 and 6.1.1.4'
    'O' 'O' 0.0106 0.0060
                         'International Tables Vol C Tables 4.2.6.8 and 6.1.1.4'
_computing_data_collection     'X-AREA (Stoe & Cie, 2006)'
_computing_cell_refinement     'X-AREA (Stoe & Cie, 2006)'
_computing_data_reduction     'X-RED32 (Stoe & Cie, 2006)'
_computing_structure_solution     'SHELXS97 (Sheldrick, 2008)'
_computing_structure_refinement     'SHELXL97 (Sheldrick, 2008)'
_computing_molecular_graphics
                  'PLATON (Spek, 2009) and <i>Mercury</i> (Macrae et al., 2006)'
_computing_publication_material     'SHELXL97 (Sheldrick, 2008)'
loop_
    _atom_site_type_symbol
    _atom_site_label
    _atom_site_fract_x
    _atom_site_fract_y
    _atom_site_fract_z
    _atom_site_U_iso_or_equiv
    _atom_site_thermal_displace_type
    _atom_site_calc_flag
    _atom_site_refinement_flags
    _atom_site_occupancy
    Cu Cu1 0.62103(3) 0.00000 0.15295(2) 0.02280(10)
                                                   Uani . . 1.000
    Cl Cl1 0.71809(7) 0.00000 0.01460(5) 0.0313(2) Uani . . 1.000
    O O1W 0.8290(2) 0.00000 0.30520(15) 0.0297(5) Uani . . 1.000
    N N1 0.5024(2) 0.00000 0.25225(16) 0.0220(5) Uani . . 1.000
    N N2 0.59110(15) 0.14574(10) 0.16522(11) 0.0232(3) Uani . . 1.000
    C C1 0.46408(17) -0.08528(12) 0.28568(13) 0.0236(4) Uani . . 1.000
    C C2 0.38165(18) -0.08804(13) 0.35839(14) 0.0285(5) Uani . . 1.000
    C C3 0.3403(3) 0.00000 0.3937(2) 0.0307(7) Uani . . 1.000
    C C4 0.51479(17) 0.16973(12) 0.23508(13) 0.0232(4) Uani . . 1.000
    C C5 0.48556(19) 0.26583(13) 0.25435(15) 0.0285(5) Uani . . 1.000
    C C6 0.5360(2) 0.33929(13) 0.20053(16) 0.0324(5) Uani . . 1.000
    C C7 0.6149(2) 0.31520(13) 0.12996(16) 0.0316(5) Uani . . 1.000
    C C8 0.64036(19) 0.21726(13) 0.11436(14) 0.0281(5) Uani . . 1.000
    Cl Cl2 0.1811(2) 0.17457(12) 0.53617(15) 0.0315(4) Uani . . 0.500
    O O2W 0.1572(8) 0.1517(5) 0.5452(7) 0.0527(19) Uani . . 0.500
    H H1 0.826(3) -0.0471(14) 0.3423(18) 0.0450 Uiso . . 1.000
    H H2 0.35450 -0.14850 0.38310 0.0340 Uiso calc R 1.000
    H H3 0.28300 0.00000 0.44270 0.0370 Uiso calc . 1.000
    H H5 0.43180 0.28120 0.30370 0.0340 Uiso calc R 1.000
    H H6 0.51640 0.40580 0.21210 0.0390 Uiso calc R 1.000
    H H7 0.65110 0.36470 0.09280 0.0380 Uiso calc R 1.000
    H H8 0.69460 0.20050 0.06590 0.0340 Uiso calc R 1.000
    H H2A 0.070(2) 0.168(4) 0.520(6) 0.0790 Uiso . . 0.500
    H H2B 0.215(5) 0.193(4) 0.534(7) 0.0790 Uiso . . 0.500
loop_
    _atom_site_aniso_label
    _atom_site_aniso_U_11
    _atom_site_aniso_U_22
    _atom_site_aniso_U_33
    _atom_site_aniso_U_12
    _atom_site_aniso_U_13
    _atom_site_aniso_U_23
    Cu1 0.0288(2) 0.0179(2) 0.0255(2) 0.0000 0.01420(10)
                                                       0.0000
    Cl1 0.0424(3) 0.0279(3) 0.0310(3) 0.0000 0.0223(2) 0.0000
    O1W 0.0352(9) 0.0237(8) 0.0312(9) 0.0000 0.0114(7) 0.0000
    N1 0.0247(9) 0.0203(9) 0.0230(8) 0.0000 0.0104(7) 0.0000
    N2 0.0261(6) 0.0193(6) 0.0255(6) -0.0001(5) 0.0096(5) 0.0007(5)
    C1 0.0253(7) 0.0211(8) 0.0252(7) -0.0019(6) 0.0088(6) 0.0004(6)
    C2 0.0327(8) 0.0262(8) 0.0302(8) -0.0034(6) 0.0148(7) 0.0022(6)
    C3 0.0351(12) 0.0320(13) 0.0311(11) 0.0000 0.0191(10) 0.0000
    C4 0.0242(7) 0.0201(7) 0.0252(7) 0.0008(6) 0.0071(6) -0.0001(6)
    C5 0.0302(8) 0.0226(8) 0.0331(8) 0.0015(6) 0.0101(7) -0.0025(6)
    C6 0.0367(9) 0.0195(8) 0.0398(9) 0.0003(7) 0.0097(7) -0.0007(7)
    C7 0.0358(9) 0.0226(8) 0.0361(9) -0.0040(7) 0.0103(7) 0.0043(7)
    C8 0.0292(8) 0.0251(8) 0.0309(8) -0.0022(7) 0.0106(6) 0.0023(6)
    Cl2 0.0346(7) 0.0289(7) 0.0337(5) 0.0011(5) 0.0146(5) -0.0028(5)
    O2W 0.042(3) 0.053(4) 0.065(3) -0.001(2) 0.019(2) 0.015(3)
_geom_special_details
;
Bond distances, angles <i>etc</i>. have been calculated using the rounded
fractional coordinates. All su's are estimated from the variances of the
(full) variance-covariance matrix. The cell e.s.d.'s are taken into account in
the estimation of distances, angles and torsion angles
;
loop_
    _geom_bond_atom_site_label_1
    _geom_bond_atom_site_label_2
    _geom_bond_site_symmetry_1
    _geom_bond_site_symmetry_2
    _geom_bond_distance
    _geom_bond_publ_flag
    Cu1 Cl1 . . 2.2253(7) no
    Cu1 Cl1 . 2_655 3.3383(8) no
    Cu1 O1W . . 2.3348(19) no
    Cu1 N1 . . 1.945(2) no
    Cu1 N2 . . 2.0294(14) no
    Cu1 N2 . 4_555 2.0294(14) no
    Cl2 O2W . . 0.426(8) no
    Cl2 H2B . . 0.42(6) no
    Cl2 H2A . . 1.04(3) no
    O1W H1 . 4_555 0.80(2) no
    O1W H1 . . 0.80(2) no
    O2W H2B . . 0.84(6) no
    O2W H2A . . 0.84(4) no
    N1 C1 . . 1.3328(19) no
    N1 C1 . 4_555 1.3328(19) no
    N2 C8 . . 1.337(2) no
    N2 C4 . . 1.355(2) no
    C1 C4 . 4_555 1.477(2) no
    C1 C2 . . 1.391(2) no
    C2 C3 . . 1.387(2) no
    C4 C5 . . 1.383(2) no
    C5 C6 . . 1.385(3) no
    C6 C7 . . 1.381(3) no
    C7 C8 . . 1.389(3) no
    C2 H2 . . 0.9500 no
    C3 H3 . . 0.9500 no
    C5 H5 . . 0.9500 no
    C6 H6 . . 0.9500 no
    C7 H7 . . 0.9500 no
    C8 H8 . . 0.9500 no
loop_
    _geom_angle_atom_site_label_1
    _geom_angle_atom_site_label_2
    _geom_angle_atom_site_label_3
    _geom_angle_site_symmetry_1
    _geom_angle_site_symmetry_2
    _geom_angle_site_symmetry_3
    _geom_angle
    _geom_angle_publ_flag
    Cl1 Cu1 O1W . . . 100.56(5) no
    Cl1 Cu1 N1 . . . 169.42(6) no
    Cl1 Cu1 N2 . . . 99.48(4) no
    Cl1 Cu1 N2 . . 4_555 99.48(4) no
    O1W Cu1 N1 . . . 90.02(8) no
    O1W Cu1 N2 . . . 92.59(4) no
    O1W Cu1 N2 . . 4_555 92.59(4) no
    N1 Cu1 N2 . . . 79.87(4) no
    N1 Cu1 N2 . . 4_555 79.87(4) no
    N2 Cu1 N2 . . 4_555 159.07(6) no
    O2W Cl2 H2B . . . 163(10) no
    H2A Cl2 H2B . . . 145(8) no
    Cu1 O1W H1 . . 4_555 107.9(19) no
    H1 O1W H1 . . 4_555 107(2) no
    Cu1 O1W H1 . . . 107.9(19) no
    H2A O2W H2B . . . 114(6) no
    Cu1 N1 C1 . . 4_555 118.81(10) no
    Cu1 N1 C1 . . . 118.81(10) no
    C1 N1 C1 . . 4_555 122.37(18) no
    C4 N2 C8 . . . 118.84(15) no
    Cu1 N2 C8 . . . 127.08(12) no
    Cu1 N2 C4 . . . 114.06(11) no
    N1 C1 C4 . . 4_555 112.75(15) no
    C2 C1 C4 . . 4_555 126.85(15) no
    N1 C1 C2 . . . 120.37(16) no
    C1 C2 C3 . . . 118.05(17) no
    C2 C3 C2 . . 4_555 120.8(2) no
    N2 C4 C1 . . 4_555 114.40(14) no
    N2 C4 C5 . . . 121.85(15) no
    C1 C4 C5 4_555 . . 123.74(16) no
    C4 C5 C6 . . . 118.84(17) no
    C5 C6 C7 . . . 119.51(17) no
    C6 C7 C8 . . . 118.69(17) no
    N2 C8 C7 . . . 122.27(17) no
    C3 C2 H2 . . . 121.00 no
    C1 C2 H2 . . . 121.00 no
    C2 C3 H3 . . . 120.00 no
    C2 C3 H3 4_555 . . 120.00 no
    C4 C5 H5 . . . 121.00 no
    C6 C5 H5 . . . 121.00 no
    C7 C6 H6 . . . 120.00 no
    C5 C6 H6 . . . 120.00 no
    C6 C7 H7 . . . 121.00 no
    C8 C7 H7 . . . 121.00 no
    C7 C8 H8 . . . 119.00 no
    N2 C8 H8 . . . 119.00 no
loop_
    _geom_torsion_atom_site_label_1
    _geom_torsion_atom_site_label_2
    _geom_torsion_atom_site_label_3
    _geom_torsion_atom_site_label_4
    _geom_torsion_site_symmetry_1
    _geom_torsion_site_symmetry_2
    _geom_torsion_site_symmetry_3
    _geom_torsion_site_symmetry_4
    _geom_torsion
    _geom_torsion_publ_flag
    O1W Cu1 N1 C1 . . . . -89.53(15) no
    N2 Cu1 N1 C1 . . . . 177.85(17) no
    N2 Cu1 N1 C1 . . . 4_555 -3.10(15) no
    N2 Cu1 N1 C1 4_555 . . . 3.10(15) no
    Cl1 Cu1 N2 C4 . . . . 171.96(11) no
    Cl1 Cu1 N2 C8 . . . . -9.43(15) no
    O1W Cu1 N2 C4 . . . . -86.88(12) no
    O1W Cu1 N2 C8 . . . . 91.73(15) no
    N1 Cu1 N2 C4 . . . . 2.68(12) no
    N1 Cu1 N2 C8 . . . . -178.71(16) no
    N2 Cu1 N2 C4 4_555 . . . 17.3(2) no
    N2 Cu1 N2 C8 4_555 . . . -164.12(15) no
    Cu1 N1 C1 C2 . . . . 178.75(13) no
    Cu1 N1 C1 C4 . . . 4_555 -2.9(2) no
    C1 N1 C1 C2 4_555 . . . -0.3(3) no
    Cu1 N1 C1 C4 . . 4_555 . 2.9(2) no
    C1 N1 C1 C4 . . 4_555 . -178.13(17) no
    Cu1 N2 C4 C5 . . . . 179.30(13) no
    Cu1 N2 C4 C1 . . . 4_555 -1.98(18) no
    C8 N2 C4 C5 . . . . 0.6(2) no
    C8 N2 C4 C1 . . . 4_555 179.29(15) no
    Cu1 N2 C8 C7 . . . . -179.12(14) no
    C4 N2 C8 C7 . . . . -0.6(3) no
    N1 C1 C2 C3 . . . . 0.5(3) no
    C4 C1 C2 C3 4_555 . . . -177.64(19) no
    C2 C1 C4 N2 . . 4_555 4_555 178.71(16) no
    C2 C1 C4 C5 . . 4_555 4_555 0.0(3) no
    C1 C2 C3 C2 . . . 4_555 -0.8(3) no
    N2 C4 C5 C6 . . . . 0.0(3) no
    C1 C4 C5 C6 4_555 . . . -178.62(17) no
    C4 C5 C6 C7 . . . . -0.5(3) no
    C5 C6 C7 C8 . . . . 0.5(3) no
    C6 C7 C8 N2 . . . . 0.0(3) no
loop_
    _geom_hbond_atom_site_label_D
    _geom_hbond_atom_site_label_H
    _geom_hbond_atom_site_label_A
    _geom_hbond_site_symmetry_A
    _geom_hbond_distance_DH
    _geom_hbond_distance_HA
    _geom_hbond_distance_DA
    _geom_hbond_angle_DHA
    _geom_hbond_publ_flag
    O1W H1 Cl2 3_656 0.80(2) 2.34(2) 3.143(2) 175(2) yes
    O1W H1 O2W 3_656 0.80(2) 1.99(2) 2.787(8) 170(2) yes
    O2W H2A O2W 2_556 0.84(2) 2.13(3) 2.922(15) 159(6) yes
    C2 H2 Cl2 6_546 0.95 2.69 3.635(2) 172 yes
    C5 H5 Cl2 7_556 0.95 2.65 3.593(3) 172 yes
    C5 H5 O2W 7_556 0.95 2.50 3.429(8) 166 yes
    C7 H7 Cl1 6_655 0.95 2.82 3.765(2) 175 yes
data_global
_journal_date_recd_electronic     2010-08-17
_journal_date_accepted     2010-08-23
_journal_name_full     'Acta Crystallographica, Section E'
_journal_year     2010
_journal_volume     66
_journal_issue      9
_journal_page_first     m1169
_journal_page_last     m1169
_journal_paper_category     QM
_journal_coeditor_code     OM2357
_publ_contact_author_name     'Helen Stoeckli-Evans'
_publ_contact_author_address
;
Institute of Physics
University of Neuch\^atel
rue Emile-Argand 11
CH-2009 Neuch\^atel
Switzerland
;
_publ_contact_author_email     'helen.stoeckli-evans@unine.ch'
_publ_contact_author_fax     '+41 32 718 25 11'
_publ_contact_author_phone     '+41 32 718 24 26'
_publ_section_title
;
Aquachlorido(2,2':6',2''-terpyridyl)copper(II) chloride monohydrate
;
loop_
    _publ_author_name
    _publ_author_footnote
    _publ_author_address
    'Schmitt, Laurette' .
;
Institute of Physics
University of Neuch\^atel
rue Emile-Argand 11
CH-2009 Neuch\^atel
Switzerland
;
    'Labat, Ga\"el' .
;
Institute of Physics
University of Neuch\^atel
rue Emile-Argand 11
CH-2009 Neuch\^atel
Switzerland
;
    'Stoeckli-Evans, Helen' ?
;
Institute of Physics
University of Neuch\^atel
rue Emile-Argand 11
CH-2009 Neuch\^atel
Switzerland
;
