# Supplementary material for: Aqua­chlorido(2,2′:6′,2′′-terpyrid­yl)copper(II) chloride monohydrate
Source: Acta Crystallogr Sect E Struct Rep Online. 2010 Aug 28;66(Pt 9):m1169. doi: 10.1107/S160053681003391X (PMC3008087; doi:10.1107/S160053681003391X)
Supplement: Supplementary file 2 [file e-66-m1169-Isup2.hkl]

# 
# h,k,l, Fc-squared, Fo-squared, sigma(Fo-squared) and status flag 
# 
data_I
_shelx_title ' LS70TG-3B        IPDS2  -100DEGC                C2/M' 
_shelx_refln_list_code          4 
_shelx_F_calc_maximum      238.78 
_exptl_crystal_F_000       820.00 
_reflns_d_resolution_high  0.7280 
 
loop_ 
 _symmetry_equiv_pos_as_xyz 
 'x, y, z' 
 '-x, y, -z' 
 'x+1/2, y+1/2, z' 
 '-x+1/2, y+1/2, -z' 
 '-x, -y, -z' 
 'x, -y, z' 
 '-x+1/2, -y+1/2, -z' 
 'x+1/2, -y+1/2, z' 
 
_cell_length_a     9.7155 
_cell_length_b    13.6929 
_cell_length_c    12.6599 
_cell_angle_alpha  90.000 
_cell_angle_beta  107.532 
_cell_angle_gamma  90.000 
 
_shelx_F_squared_multiplier     1.000 
 
loop_ 
 _refln_index_h 
 _refln_index_k 
 _refln_index_l 
 _refln_F_squared_calc 
 _refln_F_squared_meas 
 _refln_F_squared_sigma 
 _refln_observed_status 
   2   0   0     4133.48     4085.98     40.84 o 
   4   0   0     8194.75     7612.35    145.39 o 
   6   0   0     3542.14     3527.90     24.97 o 
   8   0   0     2843.00     2905.83     71.18 o 
  10   0   0      446.87      463.96     17.82 o 
  12   0   0      256.23      243.40     19.38 o 
   1   1   0    26730.00    29121.39    275.73 o 
   3   1   0      751.73      629.89     11.33 o 
   5   1   0     2715.36     2439.84     16.08 o 
   7   1   0      277.40      310.87      9.23 o 
   9   1   0     3844.31     3845.75     54.05 o 
  11   1   0      398.76      426.80     12.68 o 
   0   2   0     5117.76     5704.47     55.29 o 
   2   2   0     5497.11     5625.23     34.11 o 
   4   2   0     2186.11     1885.69     26.44 o 
   6   2   0      630.60      670.33     11.33 o 
   8   2   0     1135.72     1104.98     19.37 o 
  10   2   0       26.52       39.80     11.41 o 
  12   2   0      399.71      384.11     25.15 o 
   1   3   0    17242.73    17052.47    213.82 o 
   3   3   0    11392.58    10701.00     56.38 o 
   5   3   0       98.14      115.67      9.28 o 
   7   3   0      269.85      260.24      9.66 o 
   9   3   0      809.29      846.55     12.52 o 
  11   3   0      221.73      224.60     13.33 o 
   0   4   0    13743.40    13892.14    140.30 o 
   2   4   0     3714.70     3638.05     20.67 o 
   4   4   0      824.40      730.22     12.02 o 
   6   4   0      201.14      246.68     11.41 o 
   8   4   0     2341.22     2392.42     49.59 o 
  10   4   0       54.50       45.72     10.82 o 
  12   4   0      194.92      201.67     16.05 o 
   1   5   0      503.58      350.80     10.17 o 
   3   5   0     1545.14     1352.42     20.88 o 
   5   5   0      371.39      317.17      9.34 o 
   7   5   0      433.18      419.76     10.61 o 
   9   5   0     1850.35     1901.55     30.40 o 
  11   5   0      347.60      354.84     14.26 o 
   2   6   0     2672.25     2623.57     17.74 o 
   4   6   0     3413.12     3108.48     39.70 o 
   6   6   0      369.32      371.06     10.54 o 
   8   6   0      284.85      294.71     13.34 o 
  10   6   0      419.77      403.93     12.59 o 
  12   6   0        5.30       14.46     24.53 o 
   1   7   0     3799.75     3725.78     21.12 o 
   3   7   0      284.20      205.19     10.16 o 
   5   7   0      801.69      746.87     10.71 o 
   7   7   0        3.21       13.55      9.98 o 
   9   7   0     2966.63     3064.28     54.05 o 
  11   7   0       25.08       22.41     13.78 o 
   0   8   0     8777.30     8388.67     39.12 o 
   2   8   0      207.84      236.14     10.74 o 
   4   8   0     1031.85      959.42     12.25 o 
   6   8   0      144.25      126.59     10.84 o 
   8   8   0     1264.11     1287.25     19.95 o 
  10   8   0       71.32       64.85     12.44 o 
   1   9   0     5443.46     5255.44     62.46 o 
   3   9   0     9000.22     8888.10     51.47 o 
   5   9   0      299.58      315.66     10.89 o 
   7   9   0      127.83      155.94     11.50 o 
   9   9   0      377.59      412.36     17.93 o 
  11   9   0      322.53      303.13     18.99 o 
   0  10   0     9020.09     9157.03    218.03 o 
   2  10   0     1200.88     1150.95     18.17 o 
   4  10   0     2022.61     2003.42     26.54 o 
   6  10   0        1.19        3.57     12.29 o 
   8  10   0     1133.64     1151.36     43.95 o 
  10  10   0       15.73       33.82     15.35 o 
   1  11   0     2898.66     2880.98     16.78 o 
   3  11   0      125.52      121.46     11.72 o 
   5  11   0        7.72       21.80     10.02 o 
   7  11   0      433.76      421.11     15.13 o 
   9  11   0     1304.57     1255.02     42.29 o 
   0  12   0    20547.94    20714.62    122.09 o 
   2  12   0       59.33       80.03     12.30 o 
   4  12   0      129.64      148.05     10.29 o 
   6  12   0      361.71      330.80     12.47 o 
   8  12   0      451.49      429.99     22.58 o 
   1  13   0     2518.55     2468.38     29.13 o 
   3  13   0     1941.02     1870.70     17.30 o 
   5  13   0      964.11      993.37     18.06 o 
   7  13   0       36.69       37.29     12.81 o 
   9  13   0      959.10      898.94     78.33 o 
   0  14   0     3985.24     3951.88     30.20 o 
   2  14   0       52.87       58.46     13.85 o 
   4  14   0     1065.90     1011.26     15.00 o 
   6  14   0      137.79      128.16     11.80 o 
   8  14   0      514.77      506.97     31.05 o 
   1  15   0     1658.03     1726.93     15.82 o 
   3  15   0      662.46      672.57     16.88 o 
   5  15   0        3.91        4.39     11.91 o 
   7  15   0       10.29       37.32     15.62 o 
   0  16   0     1116.11     1037.16     19.90 o 
   2  16   0      530.74      558.03     14.42 o 
   4  16   0      322.79      287.85     13.46 o 
   6  16   0        0.98        9.07     14.22 o 
   1  17   0        4.16       19.40     12.78 o 
   3  17   0       36.74       32.60     13.61 o 
   5  17   0       23.14       29.70     14.89 o 
   0  18   0     2145.52     2009.99     43.36 o 
   2  18   0       57.51       52.39     14.11 o 
 -12   0   1      304.57      311.50     19.13 o 
 -10   0   1     1630.35     1686.15     47.81 o 
  -8   0   1      545.59      551.60     16.59 o 
  -6   0   1    15842.32    15301.67    302.91 o 
  -4   0   1     1484.66     1513.92     24.69 o 
  -2   0   1    12669.82    12888.32     98.33 o 
   0   0   1     5202.89     5348.97     51.54 o 
   2   0   1     4807.84     4499.09     62.08 o 
   4   0   1     4771.40     4685.60     60.13 o 
   6   0   1       17.54       25.39     15.30 o 
   8   0   1     4642.35     4431.30    197.25 o 
  10   0   1      325.96      333.89     15.05 o 
  12   0   1      442.18      402.12     20.54 o 
 -11   1   1       35.89       42.78     11.08 o 
  -9   1   1      472.03      502.74     12.17 o 
  -7   1   1     2023.74     2048.72     21.22 o 
  -5   1   1     1614.77     1475.41     22.16 o 
  -3   1   1     3990.63     3880.90     51.67 o 
  -1   1   1    16196.33    17665.45     87.18 o 
   1   1   1      447.28      411.42     13.89 o 
   3   1   1    12862.38    11886.39     61.41 o 
   5   1   1     3477.04     3342.32     20.16 o 
   7   1   1      495.99      478.92     11.71 o 
   9   1   1      369.28      356.46     12.84 o 
  11   1   1      133.98      145.43     14.00 o 
 -12   2   1       30.94       46.83     13.02 o 
 -10   2   1     1096.81     1148.12     14.35 o 
  -8   2   1      174.93      227.62      9.12 o 
  -6   2   1     2104.76     1935.31     18.45 o 
  -4   2   1      476.58      523.28     12.30 o 
  -2   2   1     4913.21     5380.20     30.42 o 
   0   2   1     3711.83     3713.03     47.66 o 
   2   2   1     2922.90     2647.21     20.39 o 
   4   2   1        9.09       15.91      9.24 o 
   6   2   1      578.04      532.44     11.09 o 
   8   2   1      406.62      393.92     15.85 o 
  10   2   1       14.08       13.86     12.29 o 
  12   2   1      158.39      124.87     14.35 o 
 -11   3   1       59.97       61.42     12.38 o 
  -9   3   1     4396.02     4561.27     57.96 o 
  -7   3   1     1388.51     1333.05     14.27 o 
  -5   3   1     4639.67     4140.66     82.74 o 
  -3   3   1     2842.16     2764.58     21.61 o 
  -1   3   1     4651.20     4518.37     33.84 o 
   1   3   1     1588.18     1544.92     16.76 o 
   3   3   1     1285.24     1113.10     13.48 o 
   5   3   1        2.06        0.62      9.88 o 
   7   3   1      554.87      546.28     12.05 o 
   9   3   1      559.80      572.05     12.15 o 
  11   3   1     1343.19     1243.89     52.62 o 
 -12   4   1      502.88      455.83     17.29 o 
 -10   4   1     1020.20     1099.17     15.16 o 
  -8   4   1      208.39      213.39     12.45 o 
  -6   4   1     3876.35     3855.02     45.59 o 
  -4   4   1     1997.33     1835.38     18.52 o 
  -2   4   1      147.68      194.24      9.23 o 
   0   4   1    14738.19    14033.37    121.15 o 
   2   4   1    10365.36     9609.58     77.46 o 
   4   4   1      471.80      447.96     10.78 o 
   6   4   1     3245.99     3156.99     58.00 o 
   8   4   1     1027.18     1024.00     15.27 o 
  10   4   1      383.79      409.78     12.23 o 
  12   4   1      141.92      112.91     15.12 o 
 -11   5   1      165.44      174.82     15.36 o 
  -9   5   1     2374.32     2388.05     38.68 o 
  -7   5   1       66.50       51.17     10.27 o 
  -5   5   1      320.24      266.11     10.65 o 
  -3   5   1      497.23      449.80     12.06 o 
  -1   5   1    29666.23    29801.47    186.79 o 
   1   5   1      353.65      363.42     11.14 o 
   3   5   1    20516.33    19771.96    187.40 o 
   5   5   1     1679.92     1596.49     14.34 o 
   7   5   1       77.95       81.54     10.66 o 
   9   5   1       47.51       51.35     10.88 o 
  11   5   1      778.61      718.74     32.21 o 
 -12   6   1       13.14       18.06     14.84 o 
 -10   6   1     3800.31     3987.67     90.21 o 
  -8   6   1     1737.83     1867.49     24.29 o 
  -6   6   1     5809.92     5664.15     54.73 o 
  -4   6   1     4311.93     4773.16     55.84 o 
  -2   6   1    15938.81    16277.10    105.15 o 
   0   6   1     4423.84     4498.22     23.13 o 
   2   6   1     6107.15     6125.92     63.41 o 
   4   6   1     7587.25     7937.48     57.07 o 
   6   6   1      686.58      758.60     11.75 o 
   8   6   1     1498.39     1512.06     28.23 o 
  10   6   1     1056.98     1076.32     14.19 o 
 -11   7   1      201.25      188.24     16.03 o 
  -9   7   1     1041.66     1105.13     13.40 o 
  -7   7   1     1967.57     2012.32     14.36 o 
  -5   7   1     1448.93     1403.06     15.11 o 
  -3   7   1      172.61      249.36     10.65 o 
  -1   7   1    14965.53    15001.97     58.14 o 
   1   7   1      158.67      170.09      9.17 o 
   3   7   1    11366.08    11195.80     87.80 o 
   5   7   1      117.30       96.66      9.28 o 
   7   7   1      531.95      513.99     19.09 o 
   9   7   1      490.77      485.42     14.33 o 
  11   7   1      366.57      335.22     15.03 o 
 -10   8   1      591.07      666.19     19.48 o 
  -8   8   1      181.23      198.86     11.76 o 
  -6   8   1     1805.03     1796.43     22.19 o 
  -4   8   1        3.79       11.90      9.24 o 
  -2   8   1      113.75      101.98      9.81 o 
   0   8   1     6414.95     5945.21     29.42 o 
   2   8   1     5896.44     5660.38     27.20 o 
   4   8   1      417.94      400.30     10.86 o 
   6   8   1      723.49      707.46     10.98 o 
   8   8   1      417.26      422.64     11.70 o 
  10   8   1        1.85       21.02     15.40 o 
 -11   9   1       71.73       77.25     14.74 o 
  -9   9   1     2539.99     2692.45     28.92 o 
  -7   9   1      347.14      367.86     13.05 o 
  -5   9   1     2067.99     2080.14     29.04 o 
  -3   9   1      704.93      747.70     13.77 o 
  -1   9   1     5259.15     5256.79     69.77 o 
   1   9   1      399.22      405.29     10.16 o 
   3   9   1     3063.00     3050.91     33.86 o 
   5   9   1        1.36       -4.69      9.84 o 
   7   9   1      397.38      415.72     12.22 o 
   9   9   1       89.56      102.86     13.83 o 
 -10  10   1      438.84      425.96     16.07 o 
  -8  10   1      125.08      135.72     12.33 o 
  -6  10   1     1737.02     1775.20     16.47 o 
  -4  10   1      693.84      701.50     11.88 o 
  -2  10   1       52.13       55.80      9.82 o 
   0  10   1     2603.69     2607.66     24.07 o 
   2  10   1     2561.76     2544.47     37.81 o 
   4  10   1       24.46       28.06      9.44 o 
   6  10   1     1088.23     1109.64     13.50 o 
   8  10   1      553.86      575.45     13.58 o 
  10  10   1      189.10      200.00     15.03 o 
  -9  11   1       98.19      114.84     13.46 o 
  -7  11   1      417.83      457.25     13.30 o 
  -5  11   1        8.13       11.69     10.57 o 
  -3  11   1     1396.93     1480.76     21.68 o 
  -1  11   1      712.15      766.31     16.95 o 
   1  11   1       32.71       40.82      9.85 o 
   3  11   1      702.60      721.73     14.82 o 
   5  11   1     1956.34     1953.46     40.03 o 
   7  11   1        7.24       12.25     11.83 o 
   9  11   1       40.78       28.88     16.21 o 
  -8  12   1       71.93       87.10     13.22 o 
  -6  12   1     1772.31     1815.86     32.35 o 
  -4  12   1      449.84      496.59     11.13 o 
  -2  12   1      300.05      323.31     10.40 o 
   0  12   1      187.64      204.97     11.14 o 
   2  12   1      303.73      339.09     11.11 o 
   4  12   1      118.89      134.26     10.63 o 
   6  12   1       43.57       55.63     11.09 o 
   8  12   1      612.48      632.85     21.45 o 
  -9  13   1      493.23      444.55     25.77 o 
  -7  13   1      681.21      668.08     20.57 o 
  -5  13   1     1293.83     1280.66     21.26 o 
  -3  13   1       12.76       15.15     11.08 o 
  -1  13   1     3398.16     3442.01     35.81 o 
   1  13   1       72.91       66.33     11.86 o 
   3  13   1     2931.01     2945.62     51.53 o 
   5  13   1      160.38      150.02     11.64 o 
   7  13   1      530.61      550.11     16.80 o 
  -8  14   1       61.83       51.64     15.92 o 
  -6  14   1      678.74      671.77     16.94 o 
  -4  14   1       61.50       69.45     12.54 o 
  -2  14   1      107.29      118.80     12.92 o 
   0  14   1     2533.96     2518.41     16.42 o 
   2  14   1     2543.82     2582.25     22.23 o 
   4  14   1      210.07      214.89     13.32 o 
   6  14   1      441.39      406.15     14.54 o 
   8  14   1      196.35      191.14     17.51 o 
  -7  15   1      454.73      403.57     23.65 o 
  -5  15   1      514.03      537.22     13.25 o 
  -3  15   1      212.64      214.42     12.29 o 
  -1  15   1     1464.26     1482.03     15.64 o 
   1  15   1       58.46       66.84     12.04 o 
   3  15   1      919.80      946.00     17.00 o 
   5  15   1        0.32        3.28     12.50 o 
   7  15   1      171.76      187.16     19.11 o 
  -6  16   1     1031.73      930.62     34.43 o 
  -4  16   1       14.18       16.98     14.21 o 
  -2  16   1      162.72      170.51     12.57 o 
   0  16   1      606.90      597.37     13.46 o 
   2  16   1      731.29      750.01     17.09 o 
   4  16   1      173.72      171.10     13.16 o 
   6  16   1       98.36       84.02     15.21 o 
  -5  17   1       18.47       31.49     14.92 o 
  -3  17   1       25.32       23.38     13.08 o 
  -1  17   1     1164.87     1082.60     20.45 o 
   1  17   1       13.43       24.94     15.05 o 
   3  17   1     1125.30     1027.98     20.41 o 
   5  17   1      133.84      117.91     16.19 o 
  -2  18   1      328.11      324.90     14.24 o 
   0  18   1      379.95      368.79     15.44 o 
   2  18   1      450.83      424.14     16.73 o 
 -12   0   2      237.51      236.00     19.36 o 
 -10   0   2      899.84      941.22     26.17 o 
  -8   0   2     2149.35     2191.09     26.25 o 
  -6   0   2     8763.00     9388.04    197.92 o 
  -4   0   2     1592.55     1641.28     38.16 o 
  -2   0   2     8112.23     7365.73     50.31 o 
   0   0   2    15017.14    15009.38    131.87 o 
   4   0   2      332.38      528.26     16.14 o 
   6   0   2     2871.03     2651.40     26.23 o 
   8   0   2     1831.94     1892.38     24.04 o 
  10   0   2     1119.76     1153.99     18.97 o 
  12   0   2       68.06       74.77     21.46 o 
 -13   1   2        0.25       -2.31     18.04 o 
 -11   1   2      178.24      202.80     10.92 o 
  -9   1   2      418.63      423.10      9.71 o 
  -7   1   2    10953.86    11033.10     94.12 o 
  -5   1   2        2.22        3.38      9.28 o 
  -3   1   2     4618.02     4395.90     21.45 o 
  -1   1   2      110.25      117.62      8.99 o 
   1   1   2    28179.49    29322.86    208.66 o 
   3   1   2    12254.68    12702.43     75.26 o 
   5   1   2     3134.97     2902.53     29.07 o 
   7   1   2      261.69      294.14     12.31 o 
   9   1   2      404.35      432.60     16.19 o 
  11   1   2      670.48      614.34     13.08 o 
 -12   2   2       10.57        8.22     13.11 o 
 -10   2   2      879.14      894.80     13.63 o 
  -8   2   2       66.70       65.90     10.06 o 
  -6   2   2     5115.07     4847.49     49.12 o 
  -4   2   2     5934.03     6023.72     57.11 o 
  -2   2   2     5384.01     4798.88     37.13 o 
   0   2   2       67.05       42.09      8.46 o 
   2   2   2     2198.21     1932.37     14.20 o 
   4   2   2     5664.32     5728.75     32.29 o 
   6   2   2      270.16      257.88     10.03 o 
   8   2   2       91.64      102.27     12.66 o 
  10   2   2      197.21      207.37     10.57 o 
  12   2   2        8.29        9.99     13.73 o 
 -11   3   2     1297.46     1341.51     33.40 o 
  -9   3   2      127.84      135.18      9.45 o 
  -7   3   2     3298.77     3231.02     20.26 o 
  -5   3   2      400.81      399.12     11.97 o 
  -3   3   2     2196.94     2217.05     18.88 o 
  -1   3   2    12436.40    12349.84     93.71 o 
   1   3   2     5179.59     4915.50     56.64 o 
   3   3   2    15619.15    14804.73    361.61 o 
   5   3   2     8530.97     8151.35    104.93 o 
   7   3   2       31.00       30.82     10.37 o 
   9   3   2      659.66      700.57     13.14 o 
  11   3   2       45.07       42.81     12.10 o 
 -12   4   2      204.06      186.65     13.80 o 
 -10   4   2      486.43      534.31     13.51 o 
  -8   4   2      202.49      188.33     10.18 o 
  -6   4   2     9426.74     9610.34     78.26 o 
  -4   4   2       97.90       55.75     10.85 o 
  -2   4   2     1793.09     1559.81     16.14 o 
   0   4   2       77.70       60.55      8.30 o 
   2   4   2     6679.92     6265.00     45.80 o 
   4   4   2     4700.69     4379.14    126.57 o 
   6   4   2      111.34      117.94      9.99 o 
   8   4   2      219.52      251.72     12.93 o 
  10   4   2      507.15      507.53     12.90 o 
 -11   5   2      105.02       87.41     13.84 o 
  -9   5   2      406.46      396.40     11.13 o 
  -7   5   2     4497.33     4447.42     77.73 o 
  -5   5   2      234.13      259.27     10.82 o 
  -3   5   2      345.80      179.54      9.07 o 
  -1   5   2     1267.38     1234.98     13.15 o 
   1   5   2     1285.79     1021.01     12.58 o 
   3   5   2      519.31      445.56     10.40 o 
   5   5   2     2583.64     2533.80     19.00 o 
   7   5   2        4.98       12.11      9.80 o 
   9   5   2      371.27      401.45     11.44 o 
  11   5   2      324.93      313.87     19.73 o 
 -12   6   2       41.08       41.00     13.12 o 
 -10   6   2       72.67      105.02     13.07 o 
  -8   6   2     1451.52     1443.90     13.15 o 
  -6   6   2      945.58      912.85     15.28 o 
  -4   6   2      221.73      208.05     10.40 o 
  -2   6   2     2833.97     2639.75     27.81 o 
   0   6   2      807.89      767.05     12.64 o 
   2   6   2    32661.58    32464.38    407.37 o 
   4   6   2     1496.11     1446.10     13.28 o 
   6   6   2     1390.83     1288.94     12.82 o 
   8   6   2      394.86      411.11     11.50 o 
  10   6   2      146.07      155.30     13.86 o 
 -11   7   2        7.05        3.76     13.40 o 
  -9   7   2      178.60      175.90     11.03 o 
  -7   7   2     7602.29     7743.44     45.79 o 
  -5   7   2      247.78      245.00     11.53 o 
  -3   7   2     1360.37     1159.37     11.03 o 
  -1   7   2        6.54        1.56      8.35 o 
   1   7   2     4739.00     4553.39     41.45 o 
   3   7   2     2401.76     2455.84     15.80 o 
   5   7   2     1437.69     1316.42     26.98 o 
   7   7   2       75.85       93.43     10.25 o 
   9   7   2       54.54       69.26     12.69 o 
  11   7   2      610.55      498.21     31.97 o 
 -10   8   2       42.51       54.99     12.81 o 
  -8   8   2      159.75      166.10     11.41 o 
  -6   8   2     3892.34     3971.90     31.78 o 
  -4   8   2     1439.39     1344.75     12.24 o 
  -2   8   2     1751.15     1603.18     12.20 o 
   0   8   2      817.49      748.74     11.47 o 
   2   8   2     4762.85     4465.58     34.51 o 
   4   8   2     1119.83     1128.17     11.28 o 
   6   8   2      150.04      137.89     11.24 o 
   8   8   2       14.40       26.29     13.29 o 
  10   8   2      309.43      304.06     15.40 o 
 -11   9   2      727.58      660.44     27.99 o 
  -9   9   2      373.96      372.95     13.69 o 
  -7   9   2     1469.75     1491.86     15.45 o 
  -5   9   2      125.34      127.97     10.35 o 
  -3   9   2      352.46      335.34     10.38 o 
  -1   9   2     8195.23     7846.28     51.47 o 
   1   9   2     3315.99     3192.96     37.15 o 
   3   9   2     4980.78     4969.11     62.98 o 
   5   9   2     7122.87     7212.37     33.86 o 
   7   9   2       65.35       66.49     11.50 o 
   9   9   2      393.72      435.12     16.67 o 
 -10  10   2      983.76      970.86     32.27 o 
  -8  10   2      108.77      117.49     12.83 o 
  -6  10   2     3630.02     3757.94     20.84 o 
  -4  10   2      532.45      528.88     12.56 o 
  -2  10   2     2848.26     2766.94     39.36 o 
   0  10   2        9.55        2.31      8.55 o 
   2  10   2     5626.78     5714.32     71.19 o 
   4  10   2     1906.05     1888.51     27.14 o 
   6  10   2      727.49      741.26     15.89 o 
   8  10   2       60.10       75.01     13.27 o 
  10  10   2      295.74      273.96     18.04 o 
  -9  11   2      278.22      298.52     13.81 o 
  -7  11   2     2817.67     2895.64     40.47 o 
  -5  11   2      339.96      309.51     11.70 o 
  -3  11   2       16.11       21.51     10.70 o 
  -1  11   2      411.09      351.27     11.31 o 
   1  11   2     3553.66     3578.22     28.82 o 
   3  11   2     1702.61     1721.86     20.59 o 
   5  11   2       20.04       27.90     10.37 o 
   7  11   2      106.29      114.45     13.42 o 
   9  11   2      339.44      371.79     27.32 o 
 -10  12   2      388.22      343.09     28.83 o 
  -8  12   2      579.71      560.48     31.42 o 
  -6  12   2     1134.20     1073.61     15.52 o 
  -4  12   2        4.35       26.16     10.23 o 
  -2  12   2       35.29       61.65     10.30 o 
   0  12   2      606.30      595.77     11.17 o 
   2  12   2    14147.14    14404.67    142.95 o 
   4  12   2        2.86       13.97     11.72 o 
   6  12   2       47.27       51.70     12.03 o 
   8  12   2      405.39      398.96     28.14 o 
  -9  13   2       75.64       55.83     15.00 o 
  -7  13   2     2418.19     2458.06     62.66 o 
  -5  13   2       11.58       23.25     12.68 o 
  -3  13   2     1552.05     1567.36     21.91 o 
  -1  13   2     1311.90     1236.90     13.10 o 
   1  13   2     2660.94     2659.07     17.36 o 
   3  13   2     1826.37     1844.79     28.87 o 
   5  13   2     2196.98     2146.89     43.33 o 
   7  13   2      276.18      248.14     16.23 o 
  -8  14   2        2.81        4.44     17.03 o 
  -6  14   2     1301.87     1305.38     37.63 o 
  -4  14   2      764.15      781.21     13.57 o 
  -2  14   2     1563.40     1503.31     21.76 o 
   0  14   2      218.72      225.45     10.46 o 
   2  14   2     2623.27     2663.31     36.13 o 
   4  14   2      383.09      371.05     15.48 o 
   6  14   2      342.40      331.80     17.98 o 
  -7  15   2      657.26      600.27     21.63 o 
  -5  15   2       76.75       75.87     14.22 o 
  -3  15   2        6.50        4.00     12.96 o 
  -1  15   2      367.86      381.01     12.27 o 
   1  15   2     1288.79     1323.28     14.38 o 
   3  15   2     1460.08     1497.96     37.80 o 
   5  15   2      843.39      835.82     32.35 o 
   7  15   2        3.43       20.78     25.29 o 
  -6  16   2      556.41      499.95     21.46 o 
  -4  16   2      160.87      163.28     13.56 o 
  -2  16   2      312.12      291.04     13.70 o 
   0  16   2      120.28      159.58     14.06 o 
   2  16   2      633.53      604.79     14.92 o 
   4  16   2      616.01      646.61     34.24 o 
   6  16   2      145.28      136.34     22.38 o 
  -5  17   2       14.36       10.63     14.35 o 
  -3  17   2       61.27       58.46     13.72 o 
  -1  17   2       13.87       24.91     13.55 o 
   1  17   2       18.31       14.37     11.86 o 
   3  17   2        4.63        6.96     15.80 o 
  -2  18   2       14.16       14.35     14.81 o 
   0  18   2        0.78        5.29     14.94 o 
   2  18   2     1451.02     1355.52     32.33 o 
 -12   0   3        4.42       16.64     19.97 o 
 -10   0   3      157.09      183.07     16.90 o 
  -8   0   3     2504.26     2573.94     29.26 o 
  -6   0   3      549.84      469.10     14.44 o 
  -4   0   3    25410.38    24984.02    258.77 o 
  -2   0   3     1567.01     1504.21     17.30 o 
   0   0   3    20521.57    20713.02    209.84 o 
   2   0   3     5474.48     5391.43    116.06 o 
   4   0   3     6938.91     6337.70    215.88 o 
   6   0   3      336.33      382.01     15.20 o 
   8   0   3      294.86      308.27     20.56 o 
  10   0   3      650.15      612.20     19.59 o 
 -13   1   3        6.06       12.87     14.35 o 
 -11   1   3        5.80       14.20     11.88 o 
  -9   1   3      207.42      219.29     10.38 o 
  -7   1   3     1614.22     1512.16     22.18 o 
  -5   1   3    11746.28    11669.07    127.56 o 
  -3   1   3     1375.01     1178.99     11.06 o 
  -1   1   3       15.41       17.62      8.23 o 
   1   1   3     1802.15     1627.57     16.40 o 
   3   1   3      585.97      542.55     10.35 o 
   5   1   3     3951.98     3746.54     28.95 o 
   7   1   3     1046.81     1111.67     15.41 o 
   9   1   3      241.36      253.47     12.20 o 
  11   1   3       45.08       53.65     11.73 o 
 -12   2   3      326.03      321.43     22.03 o 
 -10   2   3       12.49        4.92     12.11 o 
  -8   2   3     2784.59     2747.04     21.71 o 
  -6   2   3     2053.91     2225.96     25.35 o 
  -4   2   3     3047.24     2631.50     29.77 o 
  -2   2   3     3294.04     3182.70     20.42 o 
   0   2   3     8833.73     9448.66     46.04 o 
   2   2   3     3193.17     2860.41     32.28 o 
   4   2   3     4107.46     3528.19     51.25 o 
   6   2   3       23.87       21.66      8.96 o 
   8   2   3      864.48      921.42     23.68 o 
  10   2   3        2.07       14.86     11.80 o 
 -13   3   3      609.12      444.42     22.58 o 
 -11   3   3      541.47      577.33     14.34 o 
  -9   3   3      153.14      172.55     10.53 o 
  -7   3   3    10792.71    10724.23     97.25 o 
  -5   3   3     4389.73     4138.49     33.19 o 
  -3   3   3    11917.85    11261.25    115.33 o 
  -1   3   3    15343.97    15205.23    150.44 o 
   1   3   3     2828.63     2564.77     46.53 o 
   3   3   3     2818.22     2661.55     23.79 o 
   5   3   3      129.86      127.16      9.73 o 
   7   3   3      123.60      116.82     10.99 o 
   9   3   3       57.68       54.69     12.03 o 
  11   3   3      128.55      106.55     12.94 o 
 -12   4   3      895.25      883.16     21.65 o 
 -10   4   3      384.03      411.14     14.01 o 
  -8   4   3     2782.71     2890.60     55.83 o 
  -6   4   3        3.46        6.58      9.25 o 
  -4   4   3     6358.83     6055.30     50.76 o 
  -2   4   3      785.31      785.43     11.12 o 
   0   4   3      597.14      663.01     11.23 o 
   2   4   3     8631.64     8259.84    124.76 o 
   4   4   3     6913.50     6637.84     62.77 o 
   6   4   3      125.01      132.05     11.41 o 
   8   4   3     2133.61     2201.84     45.66 o 
  10   4   3       72.53       69.19     14.39 o 
 -11   5   3      184.34      186.31     12.12 o 
  -9   5   3      618.09      632.17     14.71 o 
  -7   5   3     6546.76     6521.29     51.67 o 
  -5   5   3     2428.82     2222.51     18.81 o 
  -3   5   3      138.77       76.27      8.58 o 
  -1   5   3     1176.80     1246.70     17.21 o 
   1   5   3     9548.20     9274.69     38.01 o 
   3   5   3      612.42      614.71     11.11 o 
   5   5   3     7067.08     6987.02     72.69 o 
   7   5   3      716.17      740.47     15.28 o 
   9   5   3       50.90       45.25     10.80 o 
  11   5   3      123.09      105.50     13.78 o 
 -12   6   3       49.04       28.02     14.68 o 
 -10   6   3       53.89       54.80     11.77 o 
  -8   6   3     6332.75     6471.26     80.18 o 
  -6   6   3     2007.59     1975.66     20.67 o 
  -4   6   3     9211.19     8495.30     92.27 o 
  -2   6   3     5906.65     6504.34     52.47 o 
   0   6   3    19576.96    19565.01    174.01 o 
   2   6   3     2619.64     2802.52     26.02 o 
   4   6   3     6952.85     7042.63     66.05 o 
   6   6   3     1478.74     1571.89     15.63 o 
   8   6   3       42.15       45.94     11.00 o 
  10   6   3       81.30       85.45     13.79 o 
 -11   7   3       38.75       54.23     14.34 o 
  -9   7   3      753.88      799.36     12.91 o 
  -7   7   3     2512.45     2526.93     42.85 o 
  -5   7   3     7834.62     7837.44     85.72 o 
  -3   7   3     1141.31     1074.55     15.58 o 
  -1   7   3     3329.98     3585.48     22.70 o 
   1   7   3     4974.53     5035.86     59.93 o 
   3   7   3      323.08      349.54     10.63 o 
   5   7   3     4102.73     4148.48     31.63 o 
   7   7   3       72.81       82.19     11.67 o 
   9   7   3      209.30      224.33     13.25 o 
 -10   8   3       44.60       66.48     12.55 o 
  -8   8   3     1554.75     1615.75     27.89 o 
  -6   8   3     1089.94     1068.03     18.62 o 
  -4   8   3     3302.04     3362.10     20.53 o 
  -2   8   3      551.35      509.33      9.72 o 
   0   8   3       43.84       29.84      9.11 o 
   2   8   3     3966.66     3839.30     70.91 o 
   4   8   3     4518.20     4329.89     62.83 o 
   6   8   3      134.35      122.27      9.69 o 
   8   8   3      936.94      939.34     18.21 o 
  10   8   3       19.30       12.19     14.25 o 
 -11   9   3      157.08      145.22     14.68 o 
  -9   9   3      147.26      149.66     12.27 o 
  -7   9   3     5182.95     5327.77     41.03 o 
  -5   9   3     1451.99     1429.82     18.04 o 
  -3   9   3     3858.58     3847.06     21.20 o 
  -1   9   3     3533.10     3495.70     25.66 o 
   1   9   3     2976.83     2973.04     49.16 o 
   3   9   3     1141.37     1102.50     25.77 o 
   5   9   3      906.89      884.23     17.19 o 
   7   9   3       66.52       72.72     11.81 o 
   9   9   3       65.67       79.02     14.50 o 
 -10  10   3       98.68       82.82     14.71 o 
  -8  10   3      967.71     1021.87     15.51 o 
  -6  10   3       11.06       22.18     12.18 o 
  -4  10   3     2624.68     2717.02     20.15 o 
  -2  10   3      367.78      377.04      9.54 o 
   0  10   3      136.88      145.50      9.20 o 
   2  10   3     1472.97     1513.24     18.44 o 
   4  10   3     2203.47     2224.45     36.41 o 
   6  10   3        1.26        7.60     11.81 o 
   8  10   3      781.04      810.79     45.79 o 
  -9  11   3       55.74       79.53     12.94 o 
  -7  11   3      488.77      528.31     13.98 o 
  -5  11   3     2239.76     2242.96     28.92 o 
  -3  11   3       18.43       17.14      9.70 o 
  -1  11   3      128.72      168.99      9.55 o 
   1  11   3       17.39       36.10      9.57 o 
   3  11   3       31.52       50.03     10.82 o 
   5  11   3      209.95      201.05     11.64 o 
   7  11   3      965.23      927.06     40.77 o 
   9  11   3        6.02        4.40     15.02 o 
 -10  12   3        0.04        1.10     14.13 o 
  -8  12   3      752.38      774.00     21.98 o 
  -6  12   3       28.84       51.32     14.11 o 
  -4  12   3     2407.04     2489.77     29.13 o 
  -2  12   3      672.21      707.87     13.55 o 
   0  12   3      596.57      644.71     10.69 o 
   2  12   3      120.11      138.94     11.60 o 
   4  12   3      558.87      599.21     12.13 o 
   6  12   3        2.43        0.35     11.92 o 
   8  12   3        9.22        8.96     14.16 o 
  -9  13   3       75.58       69.93     14.57 o 
  -7  13   3     1019.75     1005.51     41.53 o 
  -5  13   3     2136.64     2160.47     33.01 o 
  -3  13   3     1530.15     1485.17     21.27 o 
  -1  13   3      208.76      247.87     11.34 o 
   1  13   3     1345.60     1369.40     20.28 o 
   3  13   3      230.52      244.24     11.79 o 
   5  13   3     1350.18     1363.82     44.38 o 
   7  13   3       89.76       93.91     14.50 o 
  -8  14   3      524.09      509.85     15.77 o 
  -6  14   3      357.64      314.68     14.56 o 
  -4  14   3     1212.41     1234.56     21.74 o 
  -2  14   3       26.50       36.56     12.28 o 
   0  14   3       65.10       67.74     11.65 o 
   2  14   3     1617.74     1704.22     28.21 o 
   4  14   3     2023.81     2115.63     31.65 o 
   6  14   3      104.84      102.37     16.04 o 
  -7  15   3      764.41      712.57     37.94 o 
  -5  15   3     1182.30     1210.09     16.44 o 
  -3  15   3      664.49      716.22     12.65 o 
  -1  15   3     1077.31     1090.66     14.01 o 
   1  15   3      880.86      932.39     20.54 o 
   3  15   3      192.87      200.66     14.04 o 
   5  15   3      284.82      271.14     15.60 o 
  -6  16   3        0.78        1.91     15.61 o 
  -4  16   3     1436.02     1452.74     17.24 o 
  -2  16   3        0.72       11.50     12.54 o 
   0  16   3      152.76      181.82     13.54 o 
   2  16   3      332.07      342.88     15.62 o 
   4  16   3      762.13      703.97     19.05 o 
  -5  17   3      127.21      115.85     16.62 o 
  -3  17   3       38.54       74.74     13.59 o 
  -1  17   3       74.36       87.00     15.00 o 
   1  17   3      388.14      369.75     17.90 o 
   3  17   3       32.63       29.61     16.86 o 
  -2  18   3      123.25      144.99     15.35 o 
   0  18   3      449.79      458.57     19.23 o 
   2  18   3      238.35      214.26     19.47 o 
 -12   0   4       64.35       65.76     18.23 o 
 -10   0   4      684.71      750.63     14.97 o 
  -8   0   4     2696.32     2734.79     34.26 o 
  -6   0   4     9475.02     9629.82    134.52 o 
  -4   0   4    15271.06    16189.70    367.93 o 
  -2   0   4     2135.87     2162.75     20.92 o 
   0   0   4        8.93        9.41     11.32 o 
   2   0   4     8407.54     8766.86    107.56 o 
   4   0   4    57015.21    59871.06   1465.76 o 
   6   0   4      286.28      331.44     14.02 o 
   8   0   4     1044.65     1148.29     36.40 o 
  10   0   4      751.68      792.88     23.86 o 
 -13   1   4      241.70      178.90     15.21 o 
 -11   1   4      308.85      325.06     11.88 o 
  -9   1   4      123.47      146.22     10.35 o 
  -7   1   4      107.36      109.92      8.63 o 
  -5   1   4    15897.71    15956.78    127.76 o 
  -3   1   4      141.60      157.12      7.43 o 
  -1   1   4     6957.59     6471.09     28.53 o 
   1   1   4       61.55       47.97      7.34 o 
   3   1   4    18726.44    19060.11    112.24 o 
   5   1   4     1958.74     2012.90     26.67 o 
   7   1   4     2166.17     2205.24     16.59 o 
   9   1   4       39.74       58.46     11.40 o 
  11   1   4      151.96      143.86     14.06 o 
 -12   2   4       25.08       15.29     14.81 o 
 -10   2   4      159.41      177.39     10.65 o 
  -8   2   4     1411.87     1402.15     16.91 o 
  -6   2   4      680.42      586.79      9.74 o 
  -4   2   4     8271.20     7704.09     60.04 o 
  -2   2   4    19181.28    19811.31    139.37 o 
   0   2   4     1433.23     1264.45     12.81 o 
   2   2   4     1462.86     1245.57     16.38 o 
   4   2   4      413.91      358.43      9.51 o 
   6   2   4     2099.54     2152.22     36.97 o 
   8   2   4       65.98       71.56     10.56 o 
  10   2   4        1.40       29.64     15.16 o 
 -13   3   4     1012.40      815.21     47.66 o 
 -11   3   4      103.64      124.07     13.43 o 
  -9   3   4     2782.07     2890.26     34.03 o 
  -7   3   4       24.60       44.74      9.36 o 
  -5   3   4     5983.63     5609.61     64.45 o 
  -3   3   4     2384.29     2241.65     13.37 o 
  -1   3   4     1501.51     1580.98     15.44 o 
   1   3   4     3766.24     3772.74     21.67 o 
   3   3   4     2190.07     2086.15     27.59 o 
   5   3   4     3899.98     3812.67     32.92 o 
   7   3   4     3497.20     3523.46     94.59 o 
   9   3   4       83.46      105.15     12.43 o 
  11   3   4      279.18      255.95     14.55 o 
 -12   4   4      114.21      103.95     12.92 o 
 -10   4   4      294.53      308.94     11.95 o 
  -8   4   4      845.73      845.61     14.69 o 
  -6   4   4     1188.28     1132.24     10.38 o 
  -4   4   4    17722.52    18199.81    157.45 o 
  -2   4   4     2222.73     1858.35     12.43 o 
   0   4   4      262.54      208.40      9.68 o 
   2   4   4      996.02      830.59     11.99 o 
   4   4   4     1606.57     1553.43     12.28 o 
   6   4   4     1834.47     1850.53     24.30 o 
   8   4   4       51.18       61.93     12.66 o 
  10   4   4      169.43      176.25     14.90 o 
 -11   5   4       13.98       38.46     12.04 o 
  -9   5   4      434.70      455.33     13.25 o 
  -7   5   4      162.44      180.00     10.72 o 
  -5   5   4     5065.47     4968.40     38.66 o 
  -3   5   4      594.72      708.07     10.10 o 
  -1   5   4     1071.60      671.49      9.85 o 
   1   5   4      726.88      798.50     11.62 o 
   3   5   4     2932.83     2732.81     36.56 o 
   5   5   4        0.66        1.60      9.78 o 
   7   5   4     1659.98     1708.77     40.08 o 
   9   5   4      149.46      154.55     13.59 o 
 -12   6   4       56.85       60.63     13.01 o 
 -10   6   4      156.42      164.98     11.82 o 
  -8   6   4      414.29      442.05     13.72 o 
  -6   6   4     5098.11     4977.83     27.42 o 
  -4   6   4     1119.64     1022.77     10.74 o 
  -2   6   4     5422.32     5146.78     63.47 o 
   0   6   4        7.27       21.83     10.13 o 
   2   6   4       59.33       63.20      9.71 o 
   4   6   4     8164.62     8271.08     83.69 o 
   6   6   4      189.00      191.33     11.60 o 
   8   6   4      548.45      573.46     12.65 o 
  10   6   4      195.84      175.80     14.77 o 
 -11   7   4       37.84       48.24     11.38 o 
  -9   7   4      124.11      135.05     12.00 o 
  -7   7   4      699.66      694.91     14.01 o 
  -5   7   4    10665.90    10640.41     93.02 o 
  -3   7   4      177.11      155.50      8.65 o 
  -1   7   4     2157.45     1874.71     13.54 o 
   1   7   4       15.48       16.82      8.49 o 
   3   7   4     4534.04     4481.63     93.99 o 
   5   7   4      407.10      414.96     10.45 o 
   7   7   4     1158.55     1203.23     28.61 o 
   9   7   4       19.25       22.33     12.78 o 
 -12   8   4       25.81       16.94     21.57 o 
 -10   8   4       57.49       54.60     13.56 o 
  -8   8   4        7.88        3.72     11.35 o 
  -6   8   4      816.83      802.05     13.01 o 
  -4   8   4     5106.60     5204.78     52.72 o 
  -2   8   4     4584.56     4341.22     30.53 o 
   0   8   4      402.08      343.60     10.83 o 
   2   8   4     1579.31     1547.89     13.62 o 
   4   8   4     1183.49     1153.93     12.50 o 
   6   8   4      753.59      763.74     12.58 o 
   8   8   4       27.96       33.78     10.92 o 
  10   8   4        1.19        2.18     14.47 o 
 -11   9   4       57.12       35.55     13.52 o 
  -9   9   4     1458.90     1455.45     19.47 o 
  -7   9   4      371.89      356.83     12.90 o 
  -5   9   4     2641.23     2652.47     19.70 o 
  -3   9   4      781.59      773.52     10.33 o 
  -1   9   4      857.27      796.50     10.38 o 
   1   9   4     3476.05     3465.61     34.90 o 
   3   9   4     1872.57     1898.63     17.16 o 
   5   9   4     1650.84     1724.76     45.90 o 
   7   9   4     3325.15     3483.24     64.26 o 
   9   9   4        0.39        8.16     12.76 o 
 -10  10   4       46.55       46.97     14.48 o 
  -8  10   4     1832.86     1819.40     45.45 o 
  -6  10   4      612.85      676.25     14.05 o 
  -4  10   4     5522.95     5564.07     38.97 o 
  -2  10   4     2461.56     2471.28     24.00 o 
   0  10   4     1146.39     1119.80     22.08 o 
   2  10   4      121.52      125.58     12.20 o 
   4  10   4     1899.47     1956.47     52.28 o 
   6  10   4      937.72      972.08     28.57 o 
   8  10   4      284.43      255.61     14.17 o 
  -9  11   4       31.97       38.00     13.83 o 
  -7  11   4       91.04       97.74     12.24 o 
  -5  11   4     3353.34     3327.18     43.45 o 
  -3  11   4      389.29      343.51      9.43 o 
  -1  11   4       88.45      112.35      9.25 o 
   1  11   4      615.22      549.83     12.08 o 
   3  11   4     3548.42     3691.03     37.53 o 
   5  11   4      334.42      348.81     12.59 o 
   7  11   4       58.18       71.17     13.21 o 
 -10  12   4      476.04      436.00     25.49 o 
  -8  12   4      869.53      869.12     27.12 o 
  -6  12   4     1907.80     1955.72     30.50 o 
  -4  12   4     1425.07     1325.80     17.99 o 
  -2  12   4      989.08     1167.15     14.83 o 
   0  12   4      286.07      261.84      9.91 o 
   2  12   4      851.04      863.17     12.41 o 
   4  12   4     5668.60     5912.35     35.87 o 
   6  12   4       33.42       53.11     13.97 o 
   8  12   4       19.35       33.31     16.01 o 
  -9  13   4      249.60      212.36     17.00 o 
  -7  13   4       45.51       46.01     16.14 o 
  -5  13   4     3424.38     3496.00     44.85 o 
  -3  13   4       40.40       59.09     12.08 o 
  -1  13   4     2043.48     2044.70     18.38 o 
   1  13   4      492.10      493.14     11.78 o 
   3  13   4     2378.62     2502.54     25.55 o 
   5  13   4      609.34      634.70     13.91 o 
   7  13   4     1339.33     1221.08     61.92 o 
  -8  14   4       97.41       80.31     20.47 o 
  -6  14   4       27.17       24.48     14.80 o 
  -4  14   4     1485.11     1509.04     14.67 o 
  -2  14   4     1879.82     1806.63     21.77 o 
   0  14   4      811.08      783.63     17.56 o 
   2  14   4      564.35      571.88     16.10 o 
   4  14   4      996.29     1056.97     18.25 o 
   6  14   4      325.32      334.56     17.90 o 
  -7  15   4       15.52       21.29     14.31 o 
  -5  15   4     1016.36     1026.20     22.75 o 
  -3  15   4      264.83      252.39     13.48 o 
  -1  15   4       35.78       36.59     11.68 o 
   1  15   4       70.20       83.19     12.23 o 
   3  15   4      879.32      910.07     20.52 o 
   5  15   4      545.43      514.95     16.77 o 
  -6  16   4      687.24      672.93     26.50 o 
  -4  16   4      840.80      838.49     20.05 o 
  -2  16   4      670.75      672.98     15.23 o 
   0  16   4       40.68       35.57     13.60 o 
   2  16   4       12.88       22.38     14.37 o 
   4  16   4      138.60      136.77     14.86 o 
  -5  17   4      395.32      332.88     17.06 o 
  -3  17   4       13.88       17.16     14.05 o 
  -1  17   4      122.49      126.92     15.71 o 
   1  17   4        2.07       13.40     15.89 o 
   3  17   4       78.04       63.80     17.51 o 
  -2  18   4       47.31       39.04     14.75 o 
   0  18   4       30.59       22.49     17.11 o 
 -12   0   5      448.93      452.27     19.17 o 
 -10   0   5       11.73       -1.14     15.46 o 
  -8   0   5       47.01       63.69     12.92 o 
  -6   0   5     1037.61     1058.37     21.46 o 
  -4   0   5     1416.58     1277.90     18.98 o 
  -2   0   5    23144.82    22289.73     96.40 o 
   0   0   5       40.17       42.41      8.65 o 
   2   0   5    16026.44    15324.41    259.97 o 
   4   0   5      932.11      920.73     21.78 o 
   6   0   5     3706.62     3680.29     77.75 o 
   8   0   5       42.62       45.52     16.48 o 
  10   0   5      150.02      162.34     23.80 o 
 -13   1   5      217.21      137.95     16.09 o 
 -11   1   5       98.87      113.42     10.45 o 
  -9   1   5        2.38       13.07      9.67 o 
  -7   1   5     1372.53     1357.74     20.43 o 
  -5   1   5     1714.70     1505.74     17.52 o 
  -3   1   5    30236.91    30442.39    180.71 o 
  -1   1   5       93.92      119.99      8.02 o 
   1   1   5     1074.94      884.63     10.08 o 
   3   1   5       35.10       55.87      7.67 o 
   5   1   5       66.63       67.58      9.48 o 
   7   1   5     1219.68     1222.82     25.49 o 
   9   1   5      299.15      338.92     14.21 o 
  11   1   5      120.51       76.35     43.56 o 
 -12   2   5       98.28       99.27     13.27 o 
 -10   2   5      491.48      499.27     12.42 o 
  -8   2   5      345.88      372.25     10.33 o 
  -6   2   5     3037.62     2746.47     12.96 o 
  -4   2   5     3496.81     3713.74     26.61 o 
  -2   2   5     5394.03     4992.87     27.85 o 
   0   2   5     3419.30     3318.84     19.62 o 
   2   2   5      995.43     1163.61     10.84 o 
   4   2   5      133.80      114.87      8.88 o 
   6   2   5     1683.56     1683.64     28.37 o 
   8   2   5       22.27       34.94     11.90 o 
  10   2   5      245.28      284.49     15.48 o 
 -13   3   5        0.69       -0.72     16.20 o 
 -11   3   5     2546.23     2634.98     45.53 o 
  -9   3   5      526.40      541.22     11.57 o 
  -7   3   5       11.75       20.34      9.17 o 
  -5   3   5    12117.87    12056.79     37.34 o 
  -3   3   5     8006.91     7437.29     20.46 o 
  -1   3   5     6292.33     5785.58     38.05 o 
   1   3   5     8521.14     7952.44     39.50 o 
   3   3   5      747.02      678.09      9.99 o 
   5   3   5      861.55      820.58     20.52 o 
   7   3   5       50.98       58.06     10.56 o 
   9   3   5      166.45      186.98     13.24 o 
 -12   4   5      311.79      327.54     13.22 o 
 -10   4   5     1721.58     1774.71     42.88 o 
  -8   4   5       93.49      104.00      9.63 o 
  -6   4   5     3871.90     3821.15     50.73 o 
  -4   4   5       29.36       16.41      7.07 o 
  -2   4   5     9348.93     8935.35     80.07 o 
   0   4   5        4.13       12.17      7.97 o 
   2   4   5       89.55       92.63      7.93 o 
   4   4   5     1070.17     1083.21     15.92 o 
   6   4   5     2553.52     2616.58     48.33 o 
   8   4   5        8.72       19.96     12.01 o 
  10   4   5      633.34      619.51     31.80 o 
 -11   5   5      202.59      250.32     13.18 o 
  -9   5   5      276.28      280.21     11.03 o 
  -7   5   5     2319.71     2388.25     24.37 o 
  -5   5   5     9067.93     8918.59    105.03 o 
  -3   5   5     9047.38     8513.55     52.57 o 
  -1   5   5      464.28      564.42      9.69 o 
   1   5   5     2695.00     2710.11     36.44 o 
   3   5   5      902.64      893.04     16.43 o 
   5   5   5      121.50      148.82      9.72 o 
   7   5   5     2363.89     2386.92     26.00 o 
   9   5   5      207.08      213.76     11.82 o 
 -12   6   5      575.14      523.15     16.56 o 
 -10   6   5       97.25      114.75     12.20 o 
  -8   6   5      871.13      971.46     14.05 o 
  -6   6   5     5795.74     5673.78     47.50 o 
  -4   6   5     2525.36     2329.03     26.86 o 
  -2   6   5     9451.18     8606.53     78.32 o 
   0   6   5     3048.28     3373.55     31.67 o 
   2   6   5    13920.34    14412.40     87.45 o 
   4   6   5      333.87      372.12     10.30 o 
   6   6   5     3805.61     3838.81     78.68 o 
   8   6   5      100.68       78.26     12.12 o 
  10   6   5        9.65       -4.97     14.13 o 
 -11   7   5      982.42      951.26     31.13 o 
  -9   7   5       18.03       38.29     11.82 o 
  -7   7   5     2873.54     2962.98     31.07 o 
  -5   7   5     2621.29     2707.07     27.18 o 
  -3   7   5    16243.87    16409.10     71.07 o 
  -1   7   5        5.96       10.74      7.54 o 
   1   7   5     4273.98     4389.04     35.36 o 
   3   7   5      533.28      562.38     12.15 o 
   5   7   5       98.69      112.74     10.19 o 
   7   7   5     1350.02     1391.04     22.31 o 
   9   7   5       26.05       35.43     12.73 o 
 -12   8   5      198.82      187.19     15.51 o 
 -10   8   5      619.24      643.62     21.60 o 
  -8   8   5        1.06       17.19     13.31 o 
  -6   8   5     1814.80     1846.21     30.06 o 
  -4   8   5     1539.47     1492.90     12.50 o 
  -2   8   5     4947.85     5069.51     38.94 o 
   0   8   5     1662.14     1585.17     13.25 o 
   2   8   5      207.09      197.86     11.65 o 
   4   8   5      619.01      632.13     11.91 o 
   6   8   5     1747.28     1802.37     30.75 o 
   8   8   5        1.92       13.95     13.56 o 
 -11   9   5      592.20      554.47     25.58 o 
  -9   9   5      123.05      109.42     13.66 o 
  -7   9   5       31.77       43.64     10.09 o 
  -5   9   5     4883.96     4939.90     37.85 o 
  -3   9   5     2874.21     2844.29     14.39 o 
  -1   9   5     2166.73     2232.44     28.89 o 
   1   9   5     2843.40     2794.50     26.02 o 
   3   9   5      903.97      915.95     13.32 o 
   5   9   5      587.26      604.67     12.56 o 
   7   9   5      326.56      321.49     17.94 o 
   9   9   5       91.27       79.57     14.77 o 
 -10  10   5      275.67      265.73     16.15 o 
  -8  10   5        2.34       -0.06     10.55 o 
  -6  10   5     1108.94     1246.24     16.05 o 
  -4  10   5        1.38       23.48      9.22 o 
  -2  10   5     3579.90     3635.01     33.30 o 
   0  10   5       46.16       66.62      9.17 o 
   2  10   5       15.90       23.66     11.29 o 
   4  10   5      122.20      151.98     13.72 o 
   6  10   5      999.01     1026.78     46.17 o 
   8  10   5       33.27       35.54     12.82 o 
  -9  11   5      180.63      162.03     14.83 o 
  -7  11   5      293.03      341.09     14.81 o 
  -5  11   5      630.39      730.08     10.43 o 
  -3  11   5     4877.43     4984.06     44.84 o 
  -1  11   5      384.27      344.29     11.23 o 
   1  11   5       20.86       20.60     12.41 o 
   3  11   5      298.04      307.40     17.34 o 
   5  11   5        7.35        3.48     12.88 o 
   7  11   5       46.38       47.67     13.23 o 
 -10  12   5       23.89       37.29     18.55 o 
  -8  12   5      122.59      127.18     14.90 o 
  -6  12   5      430.43      486.86     14.58 o 
  -4  12   5       27.37       38.85      9.45 o 
  -2  12   5     2434.53     2504.54     18.70 o 
   0  12   5      571.77      615.44     12.35 o 
   2  12   5      834.99      885.48     17.25 o 
   4  12   5        0.11        9.55     12.44 o 
   6  12   5      367.96      392.16     13.97 o 
  -9  13   5       25.51       35.96     16.19 o 
  -7  13   5      371.77      403.51     15.67 o 
  -5  13   5      921.51     1049.41     15.71 o 
  -3  13   5     3893.89     3807.93     30.35 o 
  -1  13   5      616.39      598.21     14.11 o 
   1  13   5      375.20      397.87     13.14 o 
   3  13   5      185.92      195.94     12.15 o 
   5  13   5      132.60      128.15     14.60 o 
   7  13   5      555.42      499.64     49.43 o 
  -8  14   5        0.67       20.23     13.94 o 
  -6  14   5      565.86      602.05     15.55 o 
  -4  14   5      511.17      474.63     13.38 o 
  -2  14   5     1830.03     1889.24     21.79 o 
   0  14   5      254.17      264.89     10.68 o 
   2  14   5      107.21      110.02     12.14 o 
   4  14   5      349.87      355.71     16.63 o 
   6  14   5      928.70      892.13     55.67 o 
  -7  15   5       11.45       16.57     16.36 o 
  -5  15   5      585.36      578.04     14.40 o 
  -3  15   5     1895.10     1972.88     32.83 o 
  -1  15   5      244.93      285.30     11.48 o 
   1  15   5     1233.75     1202.55     23.85 o 
   3  15   5      299.78      295.20     15.09 o 
   5  15   5      106.57      111.71     16.42 o 
  -6  16   5      793.98      714.44     17.03 o 
  -4  16   5        1.99       -0.07     14.58 o 
  -2  16   5     1572.27     1611.62     15.55 o 
   0  16   5       25.27       31.81     12.97 o 
   2  16   5      185.30      185.48     14.93 o 
   4  16   5       30.91       20.68     14.83 o 
  -5  17   5     1365.38     1197.39     42.31 o 
  -3  17   5      597.74      561.36     16.36 o 
  -1  17   5      165.31      198.27     16.34 o 
   1  17   5      228.51      250.15     16.07 o 
 -12   0   6      377.84      369.47     18.16 o 
 -10   0   6      109.97      142.94     25.20 o 
  -8   0   6     1949.19     1977.95     50.52 o 
  -6   0   6     3380.75     3263.81     28.65 o 
  -4   0   6    20029.74    20956.61    150.01 o 
  -2   0   6     8116.77     8941.77     70.61 o 
   0   0   6     7953.26     7234.55    111.25 o 
   2   0   6     1160.83     1170.32     16.01 o 
   4   0   6     2710.33     2979.06     19.94 o 
   6   0   6    12445.33    12802.11    212.91 o 
   8   0   6      183.57      162.92     13.52 o 
  10   0   6      284.71      294.14     23.58 o 
 -13   1   6      277.22      209.93     20.59 o 
 -11   1   6      489.29      497.25     12.07 o 
  -9   1   6     1913.06     2068.42     28.15 o 
  -7   1   6       33.53       44.30      7.76 o 
  -5   1   6       12.91       22.64      7.89 o 
  -3   1   6    15201.27    15657.84     73.59 o 
  -1   1   6      269.12      287.85      8.09 o 
   1   1   6     7055.37     6493.44    103.61 o 
   3   1   6      456.98      487.21     10.23 o 
   5   1   6     7038.13     7208.22     67.50 o 
   7   1   6      107.24      105.82     10.34 o 
   9   1   6      549.92      587.98     15.51 o 
 -12   2   6     1717.55     1617.20     89.70 o 
 -10   2   6      159.37      179.79     10.78 o 
  -8   2   6     1519.31     1596.16     19.91 o 
  -6   2   6      451.67      454.34      9.39 o 
  -4   2   6     2128.84     1855.51     10.88 o 
  -2   2   6     2524.31     2171.63     20.03 o 
   0   2   6    12059.92    11706.59     83.51 o 
   2   2   6       43.51       44.81      7.66 o 
   4   2   6      527.24      516.23      9.33 o 
   6   2   6      132.52      126.89      8.97 o 
   8   2   6      799.07      792.64     13.33 o 
  10   2   6       22.61       24.41     15.64 o 
 -13   3   6      282.03      212.33     15.00 o 
 -11   3   6     1722.03     1748.14     23.23 o 
  -9   3   6      498.95      559.82     11.98 o 
  -7   3   6     3161.63     3148.14     38.89 o 
  -5   3   6      192.47      244.27      8.27 o 
  -3   3   6     9678.42     9217.87     36.08 o 
  -1   3   6     3349.33     3159.28     17.12 o 
   1   3   6      322.78      326.05      7.61 o 
   3   3   6        2.93        4.45      8.56 o 
   5   3   6      401.78      427.08     10.29 o 
   7   3   6      367.08      374.40     11.65 o 
   9   3   6      623.81      676.63     22.64 o 
 -12   4   6     1221.99     1182.16     24.01 o 
 -10   4   6      115.15      117.89     12.05 o 
  -8   4   6       46.84       63.39     10.17 o 
  -6   4   6      162.78      189.34      7.62 o 
  -4   4   6     2816.75     2730.62     18.84 o 
  -2   4   6    10516.55    10822.66     89.55 o 
   0   4   6     1618.47     1334.02     26.63 o 
   2   4   6       16.29       28.68      8.20 o 
   4   4   6      307.53      298.80      9.54 o 
   6   4   6      470.33      451.98      9.88 o 
   8   4   6      661.36      694.04     13.95 o 
  10   4   6       27.34       32.51     15.24 o 
 -11   5   6      398.48      443.47     18.91 o 
  -9   5   6      512.58      569.68     12.81 o 
  -7   5   6     1478.66     1477.80     33.67 o 
  -5   5   6       57.98       70.67      8.73 o 
  -3   5   6     4497.60     4386.60     23.80 o 
  -1   5   6      516.03      609.05      9.15 o 
   1   5   6     2377.99     2172.78     29.28 o 
   3   5   6       13.01       19.16      8.51 o 
   5   5   6     1501.96     1526.38     17.34 o 
   7   5   6      188.04      188.85     11.36 o 
   9   5   6      453.92      459.27     16.13 o 
 -12   6   6      413.79      398.25     20.34 o 
 -10   6   6       61.38       60.57     13.00 o 
  -8   6   6      591.25      650.39     14.45 o 
  -6   6   6      341.06      356.16      9.30 o 
  -4   6   6     9194.63     9051.87     48.90 o 
  -2   6   6      175.56      151.37      8.01 o 
   0   6   6     7797.23     7665.70     35.31 o 
   2   6   6      618.08      618.79     10.41 o 
   4   6   6        9.42       11.51      8.55 o 
   6   6   6     1686.90     1743.81     37.48 o 
   8   6   6       12.22       16.49     12.98 o 
 -11   7   6      510.50      542.26     18.81 o 
  -9   7   6      458.55      515.20     13.89 o 
  -7   7   6      894.80      867.03     10.73 o 
  -5   7   6     1104.02     1050.62     14.04 o 
  -3   7   6    10388.30    10536.07     81.23 o 
  -1   7   6       96.66       80.81      9.22 o 
   1   7   6     2342.11     2188.28     22.08 o 
   3   7   6      443.61      443.68     11.15 o 
   5   7   6     1818.23     1904.84     31.21 o 
   7   7   6        2.06        8.49     11.32 o 
   9   7   6      309.59      306.61     16.24 o 
 -12   8   6      897.60      818.26     27.39 o 
 -10   8   6       83.31       86.29     12.56 o 
  -8   8   6       54.92       65.93     12.61 o 
  -6   8   6      345.58      371.28     10.33 o 
  -4   8   6     1899.31     1873.11     12.79 o 
  -2   8   6     2043.20     2120.70     23.19 o 
   0   8   6     3571.16     3438.91     30.17 o 
   2   8   6        6.80        9.48      9.79 o 
   4   8   6      752.71      796.91     21.95 o 
   6   8   6      321.61      328.43     13.47 o 
   8   8   6      398.12      365.53     14.73 o 
 -11   9   6      427.64      388.64     16.38 o 
  -9   9   6      302.75      323.78     15.51 o 
  -7   9   6     1595.60     1581.35     28.05 o 
  -5   9   6      631.52      572.12     10.13 o 
  -3   9   6     3911.24     3927.77     57.89 o 
  -1   9   6     1467.07     1384.42     12.18 o 
   1   9   6     1909.23     1930.28     24.21 o 
   3   9   6      250.94      253.82     11.04 o 
   5   9   6      515.51      539.82     12.73 o 
   7   9   6      186.82      191.35     14.50 o 
 -10  10   6       43.74       44.49     15.37 o 
  -8  10   6      407.27      439.23     15.41 o 
  -6  10   6     1395.31     1359.14     26.40 o 
  -4  10   6     1224.61     1349.37     12.90 o 
  -2  10   6     3348.37     3399.47     29.30 o 
   0  10   6     2207.59     2226.07     21.08 o 
   2  10   6      175.60      201.70     12.79 o 
   4  10   6       74.32       86.93     10.79 o 
   6  10   6      574.63      559.78     28.95 o 
   8  10   6      339.83      317.48     26.63 o 
  -9  11   6      978.75     1047.83     27.03 o 
  -7  11   6        7.56       12.18     12.99 o 
  -5  11   6        2.52        6.35      9.18 o 
  -3  11   6     3163.30     3165.08     24.30 o 
  -1  11   6      238.31      216.31     11.85 o 
   1  11   6      248.55      276.51     12.23 o 
   3  11   6     1045.24     1104.52     13.95 o 
   5  11   6     1937.54     2017.59     56.15 o 
   7  11   6        6.23       14.29     14.71 o 
 -10  12   6       13.17       13.47     17.11 o 
  -8  12   6     1148.79     1179.83     38.52 o 
  -6  12   6      772.13      785.65     14.36 o 
  -4  12   6     3253.65     3307.96     15.37 o 
  -2  12   6      666.65      596.61     10.66 o 
   0  12   6     1723.79     1865.53     29.30 o 
   2  12   6      815.85      850.93     13.99 o 
   4  12   6      554.75      571.98     15.91 o 
   6  12   6     1779.34     1643.50     54.89 o 
  -9  13   6      273.19      273.28     18.65 o 
  -7  13   6      129.79      162.52     14.67 o 
  -5  13   6       45.91       47.53     10.73 o 
  -3  13   6     3584.61     3652.74     23.70 o 
  -1  13   6       71.35       84.48     10.77 o 
   1  13   6     2009.22     2024.26     22.47 o 
   3  13   6        3.06       15.24     12.10 o 
   5  13   6     1229.90     1163.13     30.64 o 
  -8  14   6       57.06       66.96     16.64 o 
  -6  14   6        1.04        1.78     12.72 o 
  -4  14   6      145.00      136.07     12.21 o 
  -2  14   6      574.70      583.64     12.52 o 
   0  14   6     1667.54     1678.86     15.86 o 
   2  14   6      231.34      233.12     12.17 o 
   4  14   6      381.43      375.61     17.76 o 
  -7  15   6       47.88       34.69     18.20 o 
  -5  15   6       18.35       33.50     12.81 o 
  -3  15   6     1272.60     1308.70     18.28 o 
  -1  15   6      417.77      413.44     13.86 o 
   1  15   6      177.07      170.66     13.94 o 
   3  15   6       39.49       39.73     17.36 o 
  -6  16   6       33.83       29.28     15.21 o 
  -4  16   6     1044.24     1011.20     17.93 o 
  -2  16   6      527.61      529.92     15.90 o 
   0  16   6      678.37      659.95     15.34 o 
   2  16   6       12.22       28.95     14.13 o 
  -3  17   6      300.75      258.37     16.54 o 
  -1  17   6        7.04        9.11     14.76 o 
   1  17   6      173.27      130.56     15.85 o 
 -12   0   7      703.19      628.49     21.53 o 
 -10   0   7     1610.31     1728.99     29.83 o 
  -8   0   7       37.22       45.32     13.05 o 
  -6   0   7      773.98      832.06     18.03 o 
  -4   0   7       89.13       93.99     10.21 o 
  -2   0   7      844.54      832.70     12.14 o 
   0   0   7    11950.05    11940.69     79.03 o 
   2   0   7      338.43      337.63     11.63 o 
   4   0   7     5470.16     5467.60     92.34 o 
   6   0   7       41.09       31.58     13.79 o 
   8   0   7      897.09      950.45     25.17 o 
  10   0   7       54.98       67.55     42.80 o 
 -13   1   7      186.64      133.60     14.31 o 
 -11   1   7      373.95      352.31     12.28 o 
  -9   1   7      692.59      772.78     11.32 o 
  -7   1   7      289.35      286.90      8.75 o 
  -5   1   7     3041.72     3034.73     28.12 o 
  -3   1   7      118.74       73.34      6.70 o 
  -1   1   7    21082.97    21246.94    115.35 o 
   1   1   7      436.36      422.88      8.42 o 
   3   1   7      687.46      660.20     16.52 o 
   5   1   7      125.62      136.47      8.82 o 
   7   1   7       34.29       47.45     11.13 o 
   9   1   7      292.63      282.58     15.47 o 
 -12   2   7      802.80      736.99     42.64 o 
 -10   2   7      569.21      632.37     12.86 o 
  -8   2   7      301.96      312.03      8.71 o 
  -6   2   7      686.39      720.71      8.96 o 
  -4   2   7     2684.19     2370.92     12.61 o 
  -2   2   7     2888.07     3010.08     25.94 o 
   0   2   7     7475.89     7457.97     38.85 o 
   2   2   7     3892.78     3771.80     39.06 o 
   4   2   7      217.39      257.76     11.07 o 
   6   2   7      207.88      220.91      9.21 o 
   8   2   7      192.79      216.02     11.95 o 
 -13   3   7      597.41      486.10     16.94 o 
 -11   3   7        7.14       17.91     13.27 o 
  -9   3   7     8255.81     8508.79     64.32 o 
  -7   3   7       29.71       25.72      8.00 o 
  -5   3   7      240.03      224.17      7.53 o 
  -3   3   7     2951.34     2869.27     20.23 o 
  -1   3   7     3645.47     3512.30     28.74 o 
   1   3   7     1074.92      993.03     13.03 o 
   3   3   7     1801.44     1856.29     16.14 o 
   5   3   7      329.14      297.12      9.17 o 
   7   3   7      251.49      287.13     11.29 o 
   9   3   7       19.54       28.60     12.91 o 
 -12   4   7      500.23      494.08     20.75 o 
 -10   4   7     1046.86     1055.84     25.77 o 
  -8   4   7     2060.02     2103.11     14.03 o 
  -6   4   7       14.65       19.43      7.85 o 
  -4   4   7     4561.99     4610.80     22.46 o 
  -2   4   7       48.85       17.54      7.30 o 
   0   4   7     9372.18     9228.04    131.73 o 
   2   4   7     1144.94     1077.32      9.95 o 
   4   4   7      130.20      140.67      9.12 o 
   6   4   7        0.27       14.29     10.56 o 
   8   4   7      408.63      412.96     15.04 o 
 -11   5   7      201.63      204.89     13.94 o 
  -9   5   7     1021.39     1110.01     14.37 o 
  -7   5   7        3.44        7.57      8.35 o 
  -5   5   7     4166.47     4242.18     21.32 o 
  -3   5   7     4491.21     4508.02     28.53 o 
  -1   5   7     7661.93     7517.57     42.31 o 
   1   5   7      763.37      791.69     14.51 o 
   3   5   7     1515.15     1565.39     17.11 o 
   5   5   7       38.78       42.18      9.67 o 
   7   5   7       63.40       61.88     12.33 o 
   9   5   7      620.20      527.32     17.58 o 
 -12   6   7     1194.92     1070.73     46.57 o 
 -10   6   7     1929.56     2015.36     34.55 o 
  -8   6   7      135.96      158.35     11.00 o 
  -6   6   7     2625.56     2796.77     18.66 o 
  -4   6   7     3820.93     3715.28     26.35 o 
  -2   6   7     1174.79     1145.91     14.51 o 
   0   6   7     5736.18     5503.45     56.86 o 
   2   6   7     2407.89     2568.63     24.99 o 
   4   6   7     5192.77     5440.22    110.31 o 
   6   6   7        0.48        6.56     11.49 o 
   8   6   7     1089.47     1093.03     36.99 o 
 -11   7   7      102.11      121.36     15.54 o 
  -9   7   7     2799.23     2975.23     41.54 o 
  -7   7   7      140.03      154.43      9.82 o 
  -5   7   7     5289.07     5377.92     73.23 o 
  -3   7   7      688.25      716.51      9.23 o 
  -1   7   7    12046.97    12390.00     98.16 o 
   1   7   7      276.70      305.82      9.22 o 
   3   7   7     2263.16     2305.40     16.73 o 
   5   7   7       44.74       49.42     11.16 o 
   7   7   7       67.23       65.12     13.72 o 
   9   7   7      365.85      187.29     45.27 o 
 -10   8   7      750.48      812.04     26.64 o 
  -8   8   7      414.08      457.05     13.27 o 
  -6   8   7       37.82       35.26      9.43 o 
  -4   8   7     1646.79     1660.42     26.94 o 
  -2   8   7     1510.29     1481.42     13.92 o 
   0   8   7     5020.84     5106.08     36.46 o 
   2   8   7     2872.25     2921.17     31.14 o 
   4   8   7       81.51      105.25     12.88 o 
   6   8   7        0.69       -5.10     11.45 o 
   8   8   7      277.56      259.92     20.14 o 
 -11   9   7       22.13        5.19     13.51 o 
  -9   9   7     2397.01     2502.80     39.33 o 
  -7   9   7        3.09       17.59      9.63 o 
  -5   9   7       33.69       56.27     10.56 o 
  -3   9   7     1286.46     1317.42     12.01 o 
  -1   9   7     1663.30     1679.20     16.64 o 
   1   9   7      649.03      666.12     14.73 o 
   3   9   7      873.96      920.81     19.99 o 
   5   9   7      328.22      330.52     14.63 o 
   7   9   7      250.50      240.86     15.80 o 
 -10  10   7      163.77      148.40     15.92 o 
  -8  10   7      293.84      292.38     12.29 o 
  -6  10   7       26.50       58.93      9.08 o 
  -4  10   7     1135.14     1286.88     11.23 o 
  -2  10   7       10.89      -10.45     10.84 o 
   0  10   7     3606.85     3768.48     27.21 o 
   2  10   7       96.80      112.34     12.32 o 
   4  10   7       12.63       22.10     11.31 o 
   6  10   7       38.00       55.38     15.61 o 
  -9  11   7      476.71      455.07     16.16 o 
  -7  11   7        6.56       14.20     11.32 o 
  -5  11   7      519.67      594.10     10.53 o 
  -3  11   7      139.96      189.65      9.59 o 
  -1  11   7     3926.86     4107.54     34.16 o 
   1  11   7      596.11      607.79     15.30 o 
   3  11   7       47.55       68.01     12.73 o 
   5  11   7      358.50      336.41     13.36 o 
   7  11   7        8.10       14.40     19.03 o 
  -8  12   7       22.28       17.57     12.70 o 
  -6  12   7      453.85      498.50     12.69 o 
  -4  12   7      162.84      186.91     10.92 o 
  -2  12   7        1.49       33.91     11.81 o 
   0  12   7     1697.13     1779.01     14.11 o 
   2  12   7      632.93      649.88     15.66 o 
   4  12   7      390.78      425.90     21.62 o 
   6  12   7       38.84       50.04     16.68 o 
  -9  13   7      276.09      234.47     17.98 o 
  -7  13   7      218.35      231.44     14.62 o 
  -5  13   7      752.59      798.37     12.25 o 
  -3  13   7      214.54      271.10     11.92 o 
  -1  13   7     3101.39     3224.66     26.86 o 
   1  13   7      148.24      146.16     12.61 o 
   3  13   7      187.85      224.92     23.82 o 
   5  13   7       16.74       17.84     13.49 o 
  -8  14   7        9.94       15.45     14.62 o 
  -6  14   7        6.45        9.75     12.71 o 
  -4  14   7      444.30      453.57     11.06 o 
  -2  14   7      529.38      493.74     13.41 o 
   0  14   7     1982.44     1987.75     14.61 o 
   2  14   7      629.03      632.25     14.70 o 
   4  14   7       60.69       55.70     14.28 o 
  -7  15   7        3.19        5.29     18.36 o 
  -5  15   7       86.21       70.21     13.94 o 
  -3  15   7       59.45       66.89     12.55 o 
  -1  15   7     1352.80     1411.82     22.17 o 
   1  15   7       29.12       40.01     12.56 o 
   3  15   7      638.05      568.52     14.65 o 
  -4  16   7      724.23      726.37     17.54 o 
  -2  16   7       21.08       24.74     14.38 o 
   0  16   7     1285.09     1217.43     17.14 o 
   2  16   7      132.25      127.44     14.07 o 
  -3  17   7      819.13      787.42     32.30 o 
  -1  17   7      609.66      520.83     26.36 o 
 -12   0   8        0.08        8.72     19.80 o 
 -10   0   8     1122.44     1154.17     20.39 o 
  -8   0   8        1.87       -3.16     11.85 o 
  -6   0   8     2692.25     2722.96     36.83 o 
  -4   0   8      996.55      949.51     14.21 o 
  -2   0   8    12711.26    13258.75    127.94 o 
   0   0   8     3116.63     3608.66     22.17 o 
   2   0   8     4685.25     4483.16     78.27 o 
   4   0   8      626.94      657.29     18.04 o 
   6   0   8     1475.30     1562.49     26.67 o 
   8   0   8     2724.36     2268.22     85.61 o 
 -13   1   8      149.73      104.10     15.58 o 
 -11   1   8      632.94      635.69     13.17 o 
  -9   1   8      651.41      676.23      9.90 o 
  -7   1   8     4089.49     4221.05     28.09 o 
  -5   1   8      152.44      165.29      6.83 o 
  -3   1   8      195.66      194.41      7.39 o 
  -1   1   8     8875.90     9148.46     52.72 o 
   1   1   8      158.79      155.01      8.30 o 
   3   1   8     2281.36     2200.56     48.06 o 
   5   1   8      961.52     1024.33     16.28 o 
   7   1   8     1613.36     1623.82     45.18 o 
   9   1   8        7.92        9.60     13.90 o 
 -12   2   8       84.79       68.38     13.58 o 
 -10   2   8     4060.26     4100.09     20.31 o 
  -8   2   8      871.33      946.02     12.81 o 
  -6   2   8     4300.64     4535.76     31.54 o 
  -4   2   8      446.48      449.01      8.40 o 
  -2   2   8     1047.53      985.66      9.38 o 
   0   2   8      129.42      101.98      6.53 o 
   2   2   8     3546.84     3600.48     24.03 o 
   4   2   8        3.14       10.34      9.40 o 
   6   2   8      222.47      267.64     11.25 o 
   8   2   8       23.43       31.57     12.83 o 
 -11   3   8      877.99      819.19     43.72 o 
  -9   3   8     1857.44     1869.54     23.39 o 
  -7   3   8      746.63      820.40     12.01 o 
  -5   3   8     2749.00     2740.05     18.39 o 
  -3   3   8      324.68      407.25      7.47 o 
  -1   3   8     9743.21     9571.84    106.85 o 
   1   3   8     3499.22     3475.67     28.79 o 
   3   3   8      671.23      685.70     12.54 o 
   5   3   8      562.87      605.46     11.30 o 
   7   3   8        3.03       18.80     11.74 o 
   9   3   8        8.48       15.85     14.32 o 
 -12   4   8       10.95       20.80     14.66 o 
 -10   4   8     3160.53     3287.05     77.96 o 
  -8   4   8        1.24        2.92      9.00 o 
  -6   4   8       96.72      101.34      7.32 o 
  -4   4   8      711.93      646.98      8.78 o 
  -2   4   8     1470.13     1453.09     11.04 o 
   0   4   8     3143.37     3392.09     22.44 o 
   2   4   8      364.70      348.09     10.35 o 
   4   4   8       12.23       12.95      9.88 o 
   6   4   8      122.61      139.91     11.40 o 
   8   4   8       89.05       78.88     13.39 o 
 -11   5   8      415.99      422.50     15.50 o 
  -9   5   8      572.83      634.29     14.27 o 
  -7   5   8     1265.23     1355.85     14.39 o 
  -5   5   8     1794.20     1759.90     11.15 o 
  -3   5   8       52.42       44.60      7.77 o 
  -1   5   8     2890.94     2895.53     16.77 o 
   1   5   8        8.75       18.31      9.77 o 
   3   5   8      941.16      950.30     20.18 o 
   5   5   8      238.26      279.04     10.70 o 
   7   5   8      266.81      271.64     19.56 o 
 -12   6   8        5.78       14.27     16.16 o 
 -10   6   8      992.36     1059.90     15.95 o 
  -8   6   8       15.68       27.73      9.92 o 
  -6   6   8      798.14      895.39     13.25 o 
  -4   6   8        7.51        7.68      7.69 o 
  -2   6   8     5425.66     5471.37     40.42 o 
   0   6   8       48.40       54.46      8.92 o 
   2   6   8     4306.98     4384.62     50.94 o 
   4   6   8      372.52      385.05     10.26 o 
   6   6   8       28.86       39.00     11.62 o 
   8   6   8      245.80      203.14     15.98 o 
 -11   7   8      653.28      647.01     21.15 o 
  -9   7   8      613.30      653.87     14.10 o 
  -7   7   8     1083.42     1152.40     11.44 o 
  -5   7   8     1529.68     1498.35     15.91 o 
  -3   7   8     1752.00     1700.66     16.94 o 
  -1   7   8     6472.12     6621.72     93.87 o 
   1   7   8      431.69      420.65      9.96 o 
   3   7   8      742.84      777.38     11.73 o 
   5   7   8      688.88      745.90     12.72 o 
   7   7   8      313.66      328.90     15.85 o 
 -10   8   8     2124.14     2159.20     56.90 o 
  -8   8   8      343.11      365.66     11.70 o 
  -6   8   8      466.88      493.81     10.81 o 
  -4   8   8     2358.53     2430.88     31.32 o 
  -2   8   8     1143.17     1178.85     10.84 o 
   0   8   8      348.76      386.34      9.62 o 
   2   8   8     1244.06     1283.15     15.35 o 
   4   8   8        0.56       11.08     11.59 o 
   6   8   8      331.76      328.90     16.09 o 
   8   8   8       75.59       60.63     20.13 o 
 -11   9   8      284.33      255.48     15.25 o 
  -9   9   8      353.32      361.54     14.51 o 
  -7   9   8      516.92      545.27     14.02 o 
  -5   9   8     1394.37     1307.65     13.30 o 
  -3   9   8      586.51      549.43      9.77 o 
  -1   9   8     3673.35     3790.95     37.67 o 
   1   9   8     1890.40     1873.66     23.22 o 
   3   9   8     1360.27     1406.53     15.08 o 
   5   9   8       40.19       60.34     12.83 o 
   7   9   8       33.52       26.62     15.40 o 
 -10  10   8     1695.02     1602.86     81.56 o 
  -8  10   8       18.96       21.63     11.87 o 
  -6  10   8     1069.06     1137.94     11.57 o 
  -4  10   8      190.71      177.30      9.74 o 
  -2  10   8      629.13      660.74     11.79 o 
   0  10   8     1279.68     1370.37     13.84 o 
   2  10   8      887.19      918.22     15.56 o 
   4  10   8       33.65       25.91     12.64 o 
   6  10   8       63.37       70.65     14.92 o 
  -9  11   8     1025.51     1012.99     17.71 o 
  -7  11   8     1867.45     2107.33     45.23 o 
  -5  11   8       10.54        8.22      9.90 o 
  -3  11   8      144.29      170.35     11.16 o 
  -1  11   8     2116.72     2167.22     30.09 o 
   1  11   8        5.00        2.75     11.91 o 
   3  11   8       64.22       92.49     11.78 o 
   5  11   8      930.47      897.33     54.56 o 
  -8  12   8       30.07       47.21     16.53 o 
  -6  12   8     1576.19     1682.54     27.55 o 
  -4  12   8      148.67      176.27     11.67 o 
  -2  12   8     2236.56     2363.02     24.83 o 
   0  12   8      251.18      250.85     12.73 o 
   2  12   8     1112.69     1196.35     42.51 o 
   4  12   8      540.87      554.68     22.54 o 
  -7  13   8      628.27      641.67     27.15 o 
  -5  13   8       62.35       75.68     12.61 o 
  -3  13   8        5.31       11.52     12.60 o 
  -1  13   8     2560.45     2632.79     21.53 o 
   1  13   8      208.21      246.32     15.30 o 
   3  13   8      959.33      901.10     25.38 o 
   5  13   8      100.61      102.17     16.10 o 
  -6  14   8      290.99      299.09     12.78 o 
  -4  14   8      289.22      325.79     12.63 o 
  -2  14   8       88.72       86.63     12.88 o 
   0  14   8       79.45       83.09     14.13 o 
   2  14   8      752.93      735.09     18.04 o 
   4  14   8       81.82       53.38     17.37 o 
  -5  15   8       11.04       15.42     14.53 o 
  -3  15   8       35.34       43.85     12.83 o 
  -1  15   8     1111.03     1105.66     21.23 o 
   1  15   8      552.63      478.43     13.83 o 
   3  15   8      155.34      140.31     17.70 o 
  -4  16   8       34.71       43.93     15.35 o 
  -2  16   8      676.81      674.45     17.26 o 
   0  16   8      230.14      220.61     15.75 o 
 -12   0   9        8.29       12.57     19.09 o 
 -10   0   9     1041.62     1058.60     16.68 o 
  -8   0   9     2233.23     2451.99     16.84 o 
  -6   0   9       12.71       12.50     10.78 o 
  -4   0   9     2527.96     2620.82     36.87 o 
  -2   0   9        8.66       20.00      9.37 o 
   0   0   9       92.91       92.33     10.00 o 
   2   0   9     2731.36     2848.35     36.55 o 
   4   0   9      468.99      519.73     15.70 o 
   6   0   9      939.53      985.15     26.47 o 
   8   0   9        9.65       11.35     16.58 o 
 -11   1   9      411.54      431.88     13.65 o 
  -9   1   9      161.89      144.77      9.24 o 
  -7   1   9     1326.25     1538.52     13.11 o 
  -5   1   9     2270.56     2211.05     17.17 o 
  -3   1   9     1346.50     1336.31     11.37 o 
  -1   1   9       25.18       29.99      6.80 o 
   1   1   9     6622.28     6658.68     51.55 o 
   3   1   9       74.03       81.98      8.59 o 
   5   1   9      420.37      461.59     13.79 o 
   7   1   9      102.49      110.08     12.00 o 
 -12   2   9      309.18      289.40     17.65 o 
 -10   2   9      797.43      788.80     19.27 o 
  -8   2   9     1139.91     1301.26     11.43 o 
  -6   2   9      195.19      227.61      8.70 o 
  -4   2   9     1159.40     1174.73      9.88 o 
  -2   2   9     1566.59     1443.18     10.10 o 
   0   2   9     2646.06     2835.74     18.66 o 
   2   2   9     3210.82     3361.35     16.14 o 
   4   2   9     2441.93     2476.71     55.94 o 
   6   2   9      255.52      236.60     10.77 o 
   8   2   9      230.74      209.38     12.97 o 
 -11   3   9     1139.66     1095.03     35.10 o 
  -9   3   9        0.35       -0.68      9.40 o 
  -7   3   9    14754.63    14964.27     74.43 o 
  -5   3   9      536.91      596.41     10.20 o 
  -3   3   9      247.36      255.20      8.38 o 
  -1   3   9       10.73       10.68      7.76 o 
   1   3   9      815.03      850.78     10.13 o 
   3   3   9      189.58      195.43      9.06 o 
   5   3   9      381.46      428.69     15.95 o 
   7   3   9       82.28       81.51     11.39 o 
 -12   4   9       14.90       14.85     14.74 o 
 -10   4   9      460.63      483.47     14.86 o 
  -8   4   9     1664.57     1668.92     26.26 o 
  -6   4   9     2123.06     2133.40     13.60 o 
  -4   4   9       95.32      116.69      7.26 o 
  -2   4   9     3249.29     3347.42     26.27 o 
   0   4   9      300.75      271.63      8.67 o 
   2   4   9     3604.87     3711.73     37.73 o 
   4   4   9     1250.84     1360.45     23.95 o 
   6   4   9        5.04       20.26     10.97 o 
   8   4   9       33.98       33.26     16.05 o 
 -11   5   9      395.23      384.02     13.71 o 
  -9   5   9       15.93       18.23      9.57 o 
  -7   5   9     2006.71     2160.84     21.84 o 
  -5   5   9      760.13      766.79      9.42 o 
  -3   5   9     2270.38     2360.39     15.73 o 
  -1   5   9     1388.00     1433.82     22.81 o 
   1   5   9     2822.15     2871.03     19.94 o 
   3   5   9      219.50      227.96      9.20 o 
   5   5   9      892.57      933.97     18.40 o 
   7   5   9        3.16       12.16     11.71 o 
 -12   6   9       38.95       23.63     15.65 o 
 -10   6   9     1718.83     1789.39     28.74 o 
  -8   6   9     2947.71     3087.79     15.08 o 
  -6   6   9      412.24      430.06      9.81 o 
  -4   6   9     4955.93     5298.00     30.76 o 
  -2   6   9     1725.24     1763.49     17.46 o 
   0   6   9        4.44        4.16      7.96 o 
   2   6   9     1289.87     1290.35     11.29 o 
   4   6   9     1523.72     1601.90     13.81 o 
   6   6   9     1060.39     1031.84     38.38 o 
   8   6   9        3.67       14.62     43.24 o 
 -11   7   9      366.63      362.65     15.51 o 
  -9   7   9       14.42       18.95     11.08 o 
  -7   7   9     4167.37     4409.42     49.53 o 
  -5   7   9     1360.18     1390.70     11.64 o 
  -3   7   9     3440.90     3684.02     34.35 o 
  -1   7   9       60.31       84.35      8.35 o 
   1   7   9     4411.15     4651.61     31.06 o 
   3   7   9      149.88      176.84     10.17 o 
   5   7   9     1131.85     1131.54     22.51 o 
   7   7   9        0.64        7.38     14.86 o 
 -10   8   9        3.53        3.18     14.67 o 
  -8   8   9     1393.88     1528.45     28.30 o 
  -6   8   9      256.16      285.35     10.85 o 
  -4   8   9      260.25      268.19      8.82 o 
  -2   8   9      917.99      941.43     18.36 o 
   0   8   9     1550.05     1600.02     13.03 o 
   2   8   9     2151.37     2226.02     25.34 o 
   4   8   9     2156.69     2296.95     60.31 o 
   6   8   9        2.48        8.41     13.86 o 
 -11   9   9      336.58      247.32     15.52 o 
  -9   9   9        7.50        6.02     10.64 o 
  -7   9   9     4509.85     4681.08     26.36 o 
  -5   9   9      400.86      445.22      9.31 o 
  -3   9   9       21.12       35.84      8.60 o 
  -1   9   9       30.00       42.73     10.23 o 
   1   9   9      466.25      503.54     11.08 o 
   3   9   9      229.13      233.52     13.17 o 
   5   9   9      223.00      230.57     15.33 o 
 -10  10   9      841.24      767.13     16.85 o 
  -8  10   9      240.74      237.56     13.61 o 
  -6  10   9      354.70      366.88     12.69 o 
  -4  10   9      175.92      230.78     11.50 o 
  -2  10   9      741.53      816.83     11.30 o 
   0  10   9      138.75      157.47      9.74 o 
   2  10   9     1595.47     1684.30     43.03 o 
   4  10   9      168.73      179.05     15.81 o 
   6  10   9       50.06       45.82     14.03 o 
  -9  11   9        2.51        7.35     15.82 o 
  -7  11   9      814.90      829.50     18.28 o 
  -5  11   9      303.47      322.07     11.34 o 
  -3  11   9      191.95      234.29     11.61 o 
  -1  11   9        2.74       22.09     11.07 o 
   1  11   9     1592.98     1685.42     28.72 o 
   3  11   9      244.26      233.26     15.08 o 
   5  11   9       69.74       91.82     16.61 o 
  -8  12   9      900.11      836.18     19.00 o 
  -6  12   9       72.47       80.54     11.46 o 
  -4  12   9     1011.39     1073.79     20.15 o 
  -2  12   9       28.47       37.80     11.59 o 
   0  12   9      160.23      155.23     10.79 o 
   2  12   9      470.51      452.86     17.49 o 
   4  12   9      440.75      407.94     23.84 o 
  -7  13   9      505.15      445.05     13.96 o 
  -5  13   9      745.59      798.59     19.54 o 
  -3  13   9      485.55      537.42     13.41 o 
  -1  13   9        4.10        4.92     14.49 o 
   1  13   9     1349.94     1363.20     15.75 o 
   3  13   9       66.12       69.46     13.91 o 
  -6  14   9        3.33        3.98     14.62 o 
  -4  14   9       48.44       37.72     13.66 o 
  -2  14   9      194.30      223.12     15.76 o 
   0  14   9      580.94      552.84     21.68 o 
   2  14   9     1054.16      967.02     31.97 o 
  -5  15   9      176.87      129.22     13.28 o 
  -3  15   9       64.62       45.79     13.42 o 
  -1  15   9       35.88       38.98     13.51 o 
   1  15   9      538.44      484.06     20.43 o 
  -2  16   9      499.42      429.57     15.84 o 
 -12   0  10       50.06       17.37     23.93 o 
 -10   0  10      227.16      226.85     16.36 o 
  -8   0  10     1582.35     1598.82     33.33 o 
  -6   0  10      595.22      548.12     11.99 o 
  -4   0  10      918.06      946.21     12.60 o 
  -2   0  10       58.54       70.86     10.48 o 
   0   0  10     3321.32     3471.67     81.49 o 
   2   0  10     1700.57     1797.92     26.14 o 
   4   0  10     2034.61     2206.17     62.89 o 
   6   0  10      226.07      251.33     16.97 o 
   8   0  10      841.24      630.19     64.20 o 
 -11   1  10       33.83       32.88     12.06 o 
  -9   1  10      620.65      659.23      9.96 o 
  -7   1  10      894.33      946.17     10.31 o 
  -5   1  10     5722.06     5936.74     25.43 o 
  -3   1  10       81.68       84.70      7.29 o 
  -1   1  10     1395.82     1406.73     14.85 o 
   1   1  10     2142.17     2277.11     12.99 o 
   3   1  10      411.93      458.06      9.91 o 
   5   1  10      228.62      232.77     11.06 o 
   7   1  10      462.80      434.65     19.00 o 
 -12   2  10      172.83      153.21     14.56 o 
 -10   2  10       10.29       12.23     10.20 o 
  -8   2  10     5088.71     5227.69     28.43 o 
  -6   2  10     2258.61     2478.70     15.97 o 
  -4   2  10     3982.83     4218.36     34.53 o 
  -2   2  10     1574.79     1586.75     11.01 o 
   0   2  10      180.33      194.90      9.05 o 
   2   2  10        0.24        4.19      8.22 o 
   4   2  10     1110.48     1171.25     25.31 o 
   6   2  10        3.64        3.47     11.53 o 
 -11   3  10        9.70       13.10     12.04 o 
  -9   3  10     1532.94     1491.16     12.42 o 
  -7   3  10     1705.32     1679.07     13.83 o 
  -5   3  10     1096.86     1183.80     10.22 o 
  -3   3  10     1258.87     1307.10      9.55 o 
  -1   3  10       33.04       54.86      7.86 o 
   1   3  10     3426.98     3506.08     53.79 o 
   3   3  10     1774.09     1928.53     23.11 o 
   5   3  10      196.66      216.46     10.59 o 
   7   3  10      303.34      308.61     14.21 o 
 -12   4  10       67.55       51.51     15.19 o 
 -10   4  10       17.01       28.30     12.22 o 
  -8   4  10     4293.87     4433.40     18.21 o 
  -6   4  10      178.94      178.90      8.12 o 
  -4   4  10       95.03      103.28      7.59 o 
  -2   4  10     1803.14     1825.39     10.24 o 
   0   4  10      346.13      348.98      9.17 o 
   2   4  10     1018.17     1105.71     13.39 o 
   4   4  10      105.57      131.76     10.06 o 
   6   4  10       13.79       17.22     11.15 o 
 -11   5  10        6.49       12.31     12.31 o 
  -9   5  10      280.04      307.92     11.19 o 
  -7   5  10      825.25      877.40      9.83 o 
  -5   5  10     1914.66     2010.66     20.98 o 
  -3   5  10     1153.42     1178.22     10.51 o 
  -1   5  10      783.88      762.11      9.83 o 
   1   5  10      581.74      633.05     11.65 o 
   3   5  10      114.80      139.23      9.70 o 
   5   5  10       65.59       84.42     10.76 o 
   7   5  10      109.52      108.91     15.04 o 
 -10   6  10      199.54      202.22     13.49 o 
  -8   6  10     1228.46     1311.16     12.85 o 
  -6   6  10      538.73      589.42     10.92 o 
  -4   6  10      140.65      189.98      8.42 o 
  -2   6  10      213.65      211.66      8.64 o 
   0   6  10     1301.11     1329.48     19.36 o 
   2   6  10      105.68       99.61      9.65 o 
   4   6  10     1868.21     1980.81     38.74 o 
   6   6  10      124.81      118.65     12.02 o 
 -11   7  10        6.81       10.72     16.31 o 
  -9   7  10      700.39      740.90     22.68 o 
  -7   7  10      798.63      846.83     12.35 o 
  -5   7  10     1735.71     1861.15     24.58 o 
  -3   7  10     1341.65     1374.21     11.41 o 
  -1   7  10     2632.42     2722.49     57.82 o 
   1   7  10     1846.52     1960.90     16.07 o 
   3   7  10      422.96      450.81     13.66 o 
   5   7  10       46.08       64.29     11.09 o 
 -10   8  10        3.38        8.79     12.56 o 
  -8   8  10     2525.73     2653.74     47.21 o 
  -6   8  10      793.97      809.40     11.54 o 
  -4   8  10      390.91      423.63      9.30 o 
  -2   8  10     3186.86     3301.09     52.97 o 
   0   8  10      348.24      381.06      9.99 o 
   2   8  10       44.29       47.71     11.45 o 
   4   8  10      412.96      450.18     20.97 o 
   6   8  10        3.44        5.81     15.15 o 
  -9   9  10      452.73      467.90     13.66 o 
  -7   9  10      278.57      296.65     11.59 o 
  -5   9  10      805.46      845.67     11.37 o 
  -3   9  10      713.55      715.93     20.60 o 
  -1   9  10      167.38      172.44      9.19 o 
   1   9  10     1303.46     1386.91     14.92 o 
   3   9  10     1115.20     1146.29     17.43 o 
   5   9  10      456.50      403.45     31.11 o 
 -10  10  10        1.96       11.29     16.78 o 
  -8  10  10     2211.31     2334.52     40.94 o 
  -6  10  10      333.23      366.58     11.54 o 
  -4  10  10      954.00     1045.96     21.04 o 
  -2  10  10        5.18       15.10      9.90 o 
   0  10  10      129.80      138.26     10.52 o 
   2  10  10      492.63      522.68     19.17 o 
   4  10  10      324.01      325.95     16.18 o 
  -9  11  10      553.15      508.96     24.50 o 
  -7  11  10     1326.83     1333.90     27.92 o 
  -5  11  10     2426.26     2678.59     24.48 o 
  -3  11  10        3.16       18.19     11.17 o 
  -1  11  10      690.87      741.37     17.62 o 
   1  11  10      606.19      634.89     15.02 o 
   3  11  10       28.93       45.54     13.85 o 
  -8  12  10     1228.40     1164.10     23.90 o 
  -6  12  10      339.37      355.24     13.39 o 
  -4  12  10      937.12     1029.34     42.49 o 
  -2  12  10        0.31        4.90     12.12 o 
   0  12  10      786.11      798.46     15.85 o 
   2  12  10      148.47      136.76     15.11 o 
   4  12  10      529.72      414.70     48.91 o 
  -7  13  10      120.05      100.41     13.92 o 
  -5  13  10     1035.45     1017.15     35.15 o 
  -3  13  10       22.46       20.16     13.79 o 
  -1  13  10       73.67       82.01     12.38 o 
   1  13  10      881.16      830.35     20.22 o 
   3  13  10      204.65      196.48     15.70 o 
  -6  14  10      414.41      353.66     16.25 o 
  -4  14  10      281.59      303.87     15.18 o 
  -2  14  10      573.55      551.21     15.90 o 
   0  14  10       20.54       21.81     12.67 o 
   2  14  10        2.64        0.06     42.29 o 
  -3  15  10        3.62       28.73     13.89 o 
  -1  15  10      109.74      100.88     16.51 o 
 -12   0  11      347.25      293.91     27.68 o 
 -10   0  11      100.69      112.21     13.70 o 
  -8   0  11     1185.36     1190.41     14.35 o 
  -6   0  11     1903.77     2136.85     30.11 o 
  -4   0  11      158.46      181.62     11.58 o 
  -2   0  11     3948.22     4070.81     50.01 o 
   0   0  11      202.87      230.84     17.40 o 
   2   0  11      471.06      483.85     16.35 o 
   4   0  11      196.32      230.59     15.14 o 
   6   0  11      145.11      147.82     15.91 o 
 -11   1  11      523.39      552.57     15.15 o 
  -9   1  11      375.95      411.24     11.19 o 
  -7   1  11        6.73       20.43      7.85 o 
  -5   1  11      637.21      757.42     10.05 o 
  -3   1  11     3117.80     3177.83     30.06 o 
  -1   1  11      141.56      148.36      7.83 o 
   1   1  11       28.92       42.87      7.96 o 
   3   1  11     1830.05     1816.48     41.56 o 
   5   1  11       10.98       22.48     10.63 o 
   7   1  11      206.01      193.80     13.42 o 
 -12   2  11      153.64      163.21     15.96 o 
 -10   2  11      451.60      493.31     14.14 o 
  -8   2  11      673.03      633.19      9.71 o 
  -6   2  11     1805.89     2006.54     23.59 o 
  -4   2  11       64.84       76.30      7.12 o 
  -2   2  11     1835.15     1905.70     20.72 o 
   0   2  11       80.76       79.68      7.92 o 
   2   2  11     1418.90     1507.23     21.36 o 
   4   2  11      587.41      619.55     13.43 o 
   6   2  11      643.09      652.41     20.77 o 
 -11   3  11       24.97       30.29     11.96 o 
  -9   3  11      925.45      943.36     13.02 o 
  -7   3  11       45.32       45.99      8.86 o 
  -5   3  11    12878.39    13496.50     60.74 o 
  -3   3  11      801.01      854.13     13.64 o 
  -1   3  11      144.37      161.78      8.08 o 
   1   3  11      141.64      166.94      8.97 o 
   3   3  11      278.94      285.27      9.70 o 
   5   3  11        8.09        8.67     12.06 o 
   7   3  11       80.43       72.71     13.94 o 
 -12   4  11        7.17      -13.99     42.67 o 
 -10   4  11       24.76       27.49     11.08 o 
  -8   4  11      334.31      364.35      9.96 o 
  -6   4  11     2185.56     2199.99     12.37 o 
  -4   4  11     1319.95     1374.87     13.99 o 
  -2   4  11      664.29      676.26      9.13 o 
   0   4  11      614.50      674.03     10.07 o 
   2   4  11      218.85      237.69      9.00 o 
   4   4  11      599.37      626.40     12.43 o 
   6   4  11      381.74      364.99     20.41 o 
 -11   5  11      374.82      361.14     22.82 o 
  -9   5  11      450.45      474.43     11.01 o 
  -7   5  11      157.32      172.81     10.20 o 
  -5   5  11     1400.87     1503.30     11.67 o 
  -3   5  11     1562.85     1659.68     13.06 o 
  -1   5  11      550.30      612.60      9.43 o 
   1   5  11      465.03      491.27     13.37 o 
   3   5  11      851.08      887.19     14.15 o 
   5   5  11       58.67       49.60     11.39 o 
 -10   6  11       12.57       25.82     12.24 o 
  -8   6  11     1833.17     1952.55     16.51 o 
  -6   6  11     3021.41     3151.65     33.19 o 
  -4   6  11      640.15      639.45     11.11 o 
  -2   6  11     5961.72     6387.43     46.14 o 
   0   6  11      252.75      287.66     10.03 o 
   2   6  11      206.28      232.10     10.64 o 
   4   6  11       44.94       43.65     10.05 o 
   6   6  11      510.83      395.61     27.56 o 
 -11   7  11        9.80       18.94     15.09 o 
  -9   7  11      306.44      334.86     15.07 o 
  -7   7  11       79.82       79.34      9.70 o 
  -5   7  11     2788.51     2962.25     27.23 o 
  -3   7  11     2005.12     2135.67     14.93 o 
  -1   7  11     1205.32     1293.96     20.63 o 
   1   7  11        2.73       -1.41      9.82 o 
   3   7  11     1301.40     1293.09     59.03 o 
   5   7  11       84.93       66.54     12.47 o 
 -10   8  11       14.18       11.58     13.63 o 
  -8   8  11        1.27       15.44     11.37 o 
  -6   8  11     2020.20     2187.45     25.06 o 
  -4   8  11       86.84      111.75      9.90 o 
  -2   8  11      748.92      765.36     16.38 o 
   0   8  11       60.04       85.57      9.32 o 
   2   8  11      860.28      896.26     23.20 o 
   4   8  11      412.15      401.35     18.85 o 
  -9   9  11      208.38      179.46     14.72 o 
  -7   9  11        6.35       22.07     11.18 o 
  -5   9  11     3901.44     4001.59     27.13 o 
  -3   9  11      495.85      541.60      9.99 o 
  -1   9  11        6.58       22.32      9.92 o 
   1   9  11       37.36       51.46     10.73 o 
   3   9  11      178.59      160.53     13.89 o 
   5   9  11       46.38       29.19     16.87 o 
  -8  10  11      747.78      709.09     14.88 o 
  -6  10  11      325.99      294.13     11.12 o 
  -4  10  11      262.88      257.83     11.57 o 
  -2  10  11      465.78      511.60     11.17 o 
   0  10  11       94.89      116.30      9.79 o 
   2  10  11      143.14      151.45     14.42 o 
   4  10  11      307.70      267.96     27.67 o 
  -7  11  11       84.70       73.95     12.05 o 
  -5  11  11      535.45      557.60     11.69 o 
  -3  11  11      713.03      733.70     21.21 o 
  -1  11  11       13.66       20.06     12.11 o 
   1  11  11        0.86        5.51     13.85 o 
   3  11  11      502.13      446.00     32.47 o 
  -8  12  11      739.88      660.47     15.72 o 
  -6  12  11      902.05      820.06     30.52 o 
  -4  12  11      117.28      134.38     12.20 o 
  -2  12  11     1452.38     1446.98     32.50 o 
   0  12  11       24.44       26.50     12.28 o 
   2  12  11      273.84      243.29     24.31 o 
  -5  13  11      283.22      235.16     18.55 o 
  -3  13  11      850.78      801.54     14.54 o 
  -1  13  11      153.59      160.11     14.40 o 
   1  13  11        5.75       12.53     14.58 o 
  -4  14  11       17.90       27.64     15.65 o 
  -2  14  11      175.15      127.28     14.97 o 
   0  14  11        1.77       18.01     23.64 o 
 -10   0  12       31.44       37.65     16.98 o 
  -8   0  12     1034.73     1027.05     15.51 o 
  -6   0  12      847.35      851.48     12.54 o 
  -4   0  12     1049.39     1077.98     17.34 o 
  -2   0  12       68.51       60.48     11.65 o 
   0   0  12        9.39       20.32     10.94 o 
   2   0  12      734.10      790.06     29.10 o 
   4   0  12      619.47      574.96     35.27 o 
   6   0  12      626.03      602.19     43.19 o 
 -11   1  12      211.80      207.15     13.00 o 
  -9   1  12       11.82       27.73     10.36 o 
  -7   1  12      458.54      454.80      9.32 o 
  -5   1  12      662.28      725.64     10.76 o 
  -3   1  12     5383.81     5806.83     18.99 o 
  -1   1  12      178.18      195.58      8.59 o 
   1   1  12     1290.46     1384.89     18.61 o 
   3   1  12      172.34      166.41     10.37 o 
   5   1  12      137.09      156.01     11.70 o 
 -10   2  12       62.19       56.22      9.93 o 
  -8   2  12       79.59       88.48      9.96 o 
  -6   2  12     2726.00     2852.77     21.84 o 
  -4   2  12     1904.41     2054.18     14.47 o 
  -2   2  12     2170.17     2366.94     17.21 o 
   0   2  12      963.81     1018.63     13.16 o 
   2   2  12       70.93       83.55      9.56 o 
   4   2  12       46.97       44.42     12.51 o 
   6   2  12      328.52      266.79     17.76 o 
 -11   3  12      736.34      652.87     25.26 o 
  -9   3  12       90.57       98.01      9.39 o 
  -7   3  12     2193.76     2151.49     18.85 o 
  -5   3  12      990.92      977.82     13.33 o 
  -3   3  12     1534.29     1634.73     11.10 o 
  -1   3  12       34.99       36.72      7.52 o 
   1   3  12        5.21        3.68      8.72 o 
   3   3  12      451.13      487.60     14.64 o 
   5   3  12      349.10      346.00     13.73 o 
 -10   4  12        4.78        7.74     11.39 o 
  -8   4  12      227.62      234.15      9.96 o 
  -6   4  12     2526.55     2655.37     18.23 o 
  -4   4  12      157.88      175.70      8.13 o 
  -2   4  12       28.87       39.80      8.88 o 
   0   4  12     1083.02     1150.86     23.00 o 
   2   4  12      144.66      138.12      9.57 o 
   4   4  12      227.99      200.15     11.96 o 
   6   4  12       30.42        9.69     46.40 o 
 -11   5  12      133.08      106.01     13.67 o 
  -9   5  12      152.60      192.58     12.41 o 
  -7   5  12      143.59      172.04      9.31 o 
  -5   5  12      650.39      728.33     10.93 o 
  -3   5  12     1924.18     2021.67     13.29 o 
  -1   5  12      941.82      985.62     15.29 o 
   1   5  12      839.34      864.86     15.88 o 
   3   5  12        8.98        6.09     10.70 o 
   5   5  12       31.15       45.00     13.50 o 
 -10   6  12       41.73       28.62     13.11 o 
  -8   6  12      714.74      765.64     12.83 o 
  -6   6  12      582.34      632.44     12.57 o 
  -4   6  12      809.99      866.75     14.39 o 
  -2   6  12       19.12       22.96      8.21 o 
   0   6  12      241.60      257.26     12.07 o 
   2   6  12      250.09      253.18     11.19 o 
   4   6  12       46.10       51.19     12.03 o 
  -9   7  12       13.78       19.42     12.20 o 
  -7   7  12      582.26      633.20     11.60 o 
  -5   7  12      639.10      696.48     10.88 o 
  -3   7  12     1842.36     1931.37     20.85 o 
  -1   7  12     1261.75     1331.00     30.56 o 
   1   7  12     1900.87     2003.00     56.98 o 
   3   7  12      213.56      188.49     12.49 o 
   5   7  12      121.25       96.27     13.56 o 
 -10   8  12       82.72       88.60     16.41 o 
  -8   8  12      147.76      157.34     12.16 o 
  -6   8  12     1229.63     1345.86     17.82 o 
  -4   8  12      563.78      577.23     11.11 o 
  -2   8  12      155.25      175.10     10.48 o 
   0   8  12     1885.28     1963.55     32.33 o 
   2   8  12      175.41      172.17     12.01 o 
   4   8  12        2.27        5.64     15.41 o 
  -9   9  12      149.97      139.36     12.25 o 
  -7   9  12      639.00      660.20     12.17 o 
  -5   9  12      122.56      137.81     10.94 o 
  -3   9  12     1052.59     1071.68     26.17 o 
  -1   9  12       52.06       57.18     12.27 o 
   1   9  12       45.07       55.75     13.93 o 
   3   9  12      144.55      124.58     13.55 o 
  -8  10  12       83.01       80.96     13.79 o 
  -6  10  12     1330.31     1352.57     33.14 o 
  -4  10  12      397.84      407.95     16.86 o 
  -2  10  12      536.22      564.99     17.59 o 
   0  10  12       23.32       33.95     11.50 o 
   2  10  12       41.57       41.84     12.99 o 
  -7  11  12      500.48      468.73     13.32 o 
  -5  11  12     1023.10      991.84     33.04 o 
  -3  11  12     2233.24     2341.09     26.11 o 
  -1  11  12       25.93       39.69     12.66 o 
   1  11  12      721.19      628.73     21.38 o 
  -6  12  12      800.12      723.24     27.24 o 
  -4  12  12      488.11      459.82     13.81 o 
  -2  12  12      328.97      346.12     14.47 o 
   0  12  12       22.62       20.07     16.87 o 
  -5  13  12       62.54       52.08     15.58 o 
  -3  13  12     1189.61     1096.84     17.57 o 
  -1  13  12        4.23       16.57     15.77 o 
 -10   0  13      861.51      888.02     20.68 o 
  -8   0  13      145.80      176.54     12.81 o 
  -6   0  13      623.22      624.90     15.48 o 
  -4   0  13      996.27     1088.75     16.57 o 
  -2   0  13       41.19       43.35     10.43 o 
   0   0  13     2254.79     2322.24     64.78 o 
   2   0  13      328.45      345.37     15.44 o 
   4   0  13      215.87      210.77     16.90 o 
 -11   1  13        3.76       20.93     11.77 o 
  -9   1  13     1179.76     1271.33     22.71 o 
  -7   1  13       55.33       64.33      9.38 o 
  -5   1  13       54.15       76.11      8.75 o 
  -3   1  13      125.49      151.61      9.33 o 
  -1   1  13     1894.53     1948.55     16.50 o 
   1   1  13       16.39       23.94      7.98 o 
   3   1  13       67.61       78.06     12.27 o 
   5   1  13      426.50      330.86     22.74 o 
 -10   2  13      277.96      293.57     12.60 o 
  -8   2  13      613.83      665.62     15.44 o 
  -6   2  13      284.51      290.64      9.57 o 
  -4   2  13     2062.26     2203.62     12.53 o 
  -2   2  13       32.22       32.58      9.72 o 
   0   2  13     1222.40     1310.88     20.32 o 
   2   2  13      124.52      129.98     10.36 o 
   4   2  13      361.33      329.77     15.10 o 
 -11   3  13      165.04      139.90     13.90 o 
  -9   3  13       94.67       83.98     10.21 o 
  -7   3  13      132.09      132.70     10.75 o 
  -5   3  13       25.25       37.90      8.19 o 
  -3   3  13     6765.94     7175.19     68.97 o 
  -1   3  13      216.40      251.25      9.89 o 
   1   3  13      141.89      151.09     10.13 o 
   3   3  13      217.93      231.70     11.80 o 
   5   3  13      113.98       58.59     14.29 o 
 -10   4  13       52.40       41.99     11.92 o 
  -8   4  13       74.14       83.50      9.73 o 
  -6   4  13       84.09      100.03      9.00 o 
  -4   4  13     2232.87     2292.19     21.39 o 
  -2   4  13      231.81      244.03      9.45 o 
   0   4  13      613.89      649.02     16.94 o 
   2   4  13        3.31       -2.36     10.02 o 
   4   4  13       25.65       30.04     11.88 o 
  -9   5  13      893.06      839.58     15.20 o 
  -7   5  13      123.74      149.06     11.21 o 
  -5   5  13      314.73      335.33     10.26 o 
  -3   5  13      586.74      606.65      9.63 o 
  -1   5  13     1111.38     1190.36     20.47 o 
   1   5  13      166.34      187.45     10.93 o 
   3   5  13       69.81       61.67     13.71 o 
 -10   6  13      195.20      168.03     13.45 o 
  -8   6  13       12.96       20.65     10.29 o 
  -6   6  13      996.73     1026.19     14.07 o 
  -4   6  13     2100.56     2133.51     12.13 o 
  -2   6  13      240.92      236.95     10.22 o 
   0   6  13     3477.36     3620.03     61.36 o 
   2   6  13        0.26        1.29     11.00 o 
   4   6  13      121.07       99.68     12.48 o 
  -9   7  13      184.02      169.81     13.75 o 
  -7   7  13       38.64       51.97     10.57 o 
  -5   7  13      177.57      194.19     10.31 o 
  -3   7  13     1152.23     1207.83     11.40 o 
  -1   7  13     1316.45     1357.48     37.09 o 
   1   7  13      461.33      446.00     29.58 o 
   3   7  13       16.97       17.83     12.50 o 
  -8   8  13       37.30       26.47     11.93 o 
  -6   8  13       25.04       50.15     10.71 o 
  -4   8  13     2108.30     2208.06     41.90 o 
  -2   8  13        8.74       15.25     10.34 o 
   0   8  13      623.78      635.86     15.62 o 
   2   8  13       62.02       68.20     14.35 o 
  -7   9  13        2.41        9.12     11.40 o 
  -5   9  13        5.41        9.24     12.25 o 
  -3   9  13     2035.50     1970.02    108.58 o 
  -1   9  13      145.18      147.54     12.29 o 
   1   9  13        8.53       16.67     12.37 o 
  -8  10  13      139.84      177.53     20.87 o 
  -6  10  13      361.13      345.08     19.39 o 
  -4  10  13      376.60      333.56     20.38 o 
  -2  10  13       33.42       27.12     12.56 o 
   0  10  13      348.29      332.58     13.95 o 
   2  10  13        9.70        3.90     20.93 o 
  -5  11  13      133.79      113.49     13.36 o 
  -3  11  13      214.16      204.29     13.36 o 
  -1  11  13      555.08      476.42     16.18 o 
   1  11  13        2.32       -0.63     40.64 o 
  -4  12  13      640.29      492.97     14.03 o 
  -2  12  13       27.55       23.26     15.65 o 
 -10   0  14      647.70      526.76     18.06 o 
  -8   0  14       13.18       20.24     14.64 o 
  -6   0  14     1163.70     1143.06     17.27 o 
  -4   0  14      281.94      273.46     12.59 o 
  -2   0  14      648.55      714.70     18.02 o 
   0   0  14        6.37       29.91     12.30 o 
   2   0  14       96.41      108.15     17.67 o 
   4   0  14      143.80      100.12     18.42 o 
  -9   1  14      389.91      379.91     15.82 o 
  -7   1  14      250.08      250.37     10.73 o 
  -5   1  14      270.52      268.18      9.01 o 
  -3   1  14       72.50       87.02      8.92 o 
  -1   1  14     2517.66     2674.33     29.69 o 
   1   1  14      220.27      231.32      9.83 o 
   3   1  14      440.21      399.03     14.93 o 
 -10   2  14     1306.63     1184.15     44.05 o 
  -8   2  14       19.93       23.99      9.51 o 
  -6   2  14      191.09      193.81     10.42 o 
  -4   2  14      703.76      762.83     10.79 o 
  -2   2  14      747.87      830.75     21.25 o 
   0   2  14     1058.47     1092.86     24.57 o 
   2   2  14      436.26      412.31     11.16 o 
   4   2  14       35.70       22.09     12.71 o 
  -9   3  14      939.11      894.74     26.37 o 
  -7   3  14      240.20      252.71     11.09 o 
  -5   3  14     2225.99     2244.92     35.76 o 
  -3   3  14      192.76      205.34      9.13 o 
  -1   3  14      959.15     1023.95     15.33 o 
   1   3  14      101.77      129.43     11.38 o 
   3   3  14        8.49        7.55     11.60 o 
 -10   4  14     1338.35     1112.91     72.73 o 
  -8   4  14      129.99      121.46     10.61 o 
  -6   4  14      323.31      322.64     10.42 o 
  -4   4  14      780.08      806.91     13.61 o 
  -2   4  14       14.68       21.58      9.67 o 
   0   4  14       18.10       27.28      9.53 o 
   2   4  14      490.87      483.11     12.65 o 
  -9   5  14      277.32      237.25     12.92 o 
  -7   5  14      545.78      582.82     11.73 o 
  -5   5  14       69.32       91.72     11.91 o 
  -3   5  14      108.24      124.05      9.03 o 
  -1   5  14      768.71      788.90     18.24 o 
   1   5  14      633.32      590.93     25.96 o 
   3   5  14      298.09      229.40     21.17 o 
  -8   6  14        2.03        6.42     11.35 o 
  -6   6  14      719.27      733.15     17.88 o 
  -4   6  14      160.23      172.38     10.47 o 
  -2   6  14      451.74      488.96     17.71 o 
   0   6  14       31.61       40.08     10.84 o 
   2   6  14      258.76      215.17     18.30 o 
  -9   7  14      210.29      156.05     13.68 o 
  -7   7  14      153.97      146.48     11.15 o 
  -5   7  14      381.30      375.12     11.23 o 
  -3   7  14      134.38      146.12     10.41 o 
  -1   7  14      832.07      809.53     38.40 o 
   1   7  14      906.77      759.24     56.98 o 
  -8   8  14      380.19      326.75     12.75 o 
  -6   8  14      269.00      257.41     12.60 o 
  -4   8  14      264.82      237.87     11.50 o 
  -2   8  14      150.27      150.47     13.06 o 
   0   8  14       69.25       72.40     11.88 o 
  -7   9  14      270.84      237.06     14.45 o 
  -5   9  14      673.04      594.70     24.85 o 
  -3   9  14        0.51       21.07     12.88 o 
  -1   9  14      642.34      541.36     19.71 o 
   1   9  14       24.27       36.80     15.15 o 
  -6  10  14      122.42      120.74     12.62 o 
  -4  10  14      446.69      419.23     14.27 o 
  -2  10  14      173.12      161.01     14.03 o 
   0  10  14      303.06      275.16     40.04 o 
  -3  11  14      302.19      253.20     14.64 o 
  -8   0  15     1371.55     1469.70     60.25 o 
  -6   0  15       66.00       76.90     14.59 o 
  -4   0  15       28.59       38.25     14.24 o 
  -2   0  15      125.51      120.78     16.12 o 
   0   0  15        5.20       23.90     16.74 o 
   2   0  15      536.93      501.25     20.63 o 
  -9   1  15       46.68       67.86     11.40 o 
  -7   1  15     1103.63     1133.25     23.01 o 
  -5   1  15        5.38       17.17      9.31 o 
  -3   1  15       24.36       26.06      9.52 o 
  -1   1  15       28.66       30.64      9.35 o 
   1   1  15      923.20      814.50     19.92 o 
  -8   2  15      382.23      382.59     11.80 o 
  -6   2  15      608.43      608.85     12.57 o 
  -4   2  15        3.54        5.75      8.69 o 
  -2   2  15     1100.60     1096.03     17.71 o 
   0   2  15      134.90      130.88     12.35 o 
   2   2  15      350.41      301.73     12.98 o 
  -9   3  15       46.71       43.13     11.95 o 
  -7   3  15      307.81      269.92     18.23 o 
  -5   3  15       23.51       14.38      9.79 o 
  -3   3  15        5.25       12.61      8.85 o 
  -1   3  15     2620.71     2532.84     59.03 o 
   1   3  15       34.79       47.98     12.28 o 
  -8   4  15      128.79      100.42     11.14 o 
  -6   4  15      132.43      131.08     11.36 o 
  -4   4  15       24.21       20.96     11.03 o 
  -2   4  15     1152.90     1107.22     31.15 o 
   0   4  15        3.34       -5.27     11.95 o 
   2   4  15      179.37      143.01     13.40 o 
  -7   5  15      847.68      747.14     17.17 o 
  -5   5  15        3.49       10.38     10.23 o 
  -3   5  15      198.63      201.35     11.03 o 
  -1   5  15      259.92      234.04     12.50 o 
   1   5  15      617.96      520.85     39.73 o 
  -8   6  15      466.09      386.88     14.50 o 
  -6   6  15       32.21       25.10     11.54 o 
  -4   6  15      106.34      111.93     11.77 o 
  -2   6  15      686.90      620.53     28.94 o 
   0   6  15       17.93       19.69     12.27 o 
  -7   7  15      251.43      205.23     11.89 o 
  -5   7  15        8.90       15.32     11.51 o 
  -3   7  15      122.13       97.53     12.31 o 
  -1   7  15      423.54      342.23     27.45 o 
  -6   8  15       55.61       45.20     11.59 o 
  -4   8  15      158.79      144.52     11.81 o 
  -2   8  15     1141.71      970.93     81.42 o 
  -5   9  15      107.69       99.40     12.80 o 
  -3   9  15        2.98        8.91     13.89 o 
  -8   0  16      447.05      346.61     19.73 o 
  -6   0  16       86.70       74.41     15.76 o 
  -4   0  16      624.08      520.41     16.78 o 
  -2   0  16      108.35      105.35     14.52 o 
   0   0  16      316.03      273.99     16.24 o 
  -7   1  16      476.28      392.58     26.87 o 
  -5   1  16      730.54      659.09     16.77 o 
  -3   1  16       42.53       32.18     10.36 o 
  -1   1  16       20.20       27.71     10.28 o 
   1   1  16      561.85      458.55     26.90 o 
  -8   2  16     1420.51     1066.35     25.59 o 
  -6   2  16      113.75       80.49     10.93 o 
  -4   2  16      181.88      159.63     11.21 o 
  -2   2  16      107.05       97.55     11.44 o 
   0   2  16      287.68      202.42     12.08 o 
  -7   3  16      754.00      579.34     30.60 o 
  -5   3  16      443.27      370.76     11.83 o 
  -3   3  16     1132.61     1006.54     32.81 o 
  -1   3  16       12.58       13.55     11.50 o 
  -6   4  16      313.84      257.73     10.98 o 
  -4   4  16      245.22      198.33     16.09 o 
  -2   4  16      177.25      148.50     12.67 o 
   0   4  16        3.33       19.08     10.92 o 
  -7   5  16      377.58      295.04     16.94 o 
  -5   5  16     1004.64      824.74     23.91 o 
  -3   5  16        3.85        6.02     11.64 o 
  -1   5  16        2.06       12.29     12.08 o 
  -6   6  16       28.77       26.28     12.14 o 
  -4   6  16      346.50      275.54     13.28 o 
  -2   6  16       55.15       41.28     12.64 o 
  -5   7  16      444.16      336.44     40.29 o 
  -3   7  16       96.25       69.30     14.59 o 
  -6   0  17     1500.33     1177.06     73.67 o 
  -4   0  17       37.87       36.49     15.18 o 
  -2   0  17       49.81       48.85     15.63 o 
  -5   1  17      589.40      443.34     12.49 o 
  -3   1  17       14.60       16.63     11.82 o 
  -6   2  17      458.75      357.39     16.75 o 
  -4   2  17      248.51      180.35     12.32 o 
  -2   2  17       44.14       40.87     14.54 o 
  -5   3  17      336.99      246.85     11.68 o 
  -3   3  17       81.02       77.72     13.73 o 
                                                 
